# Supplementary material for: Thirty Years of Compositional Change in an Old-Growth Temperate Forest: The Role of Topographic Gradients in Oak-Maple Dynamics
Source: PLoS One. 2016 Jul 28;11(7):e0160238. doi: 10.1371/journal.pone.0160238 (PMC4965133; doi:10.1371/journal.pone.0160238)
Supplement: S1 Dataset — (XLSX) [file pone.0160238.s008.xlsx]

## Sheet: Metadata
Column Name	Description
Plot_name	Name of plot indicating slope position (N=north-facing, E=east-facing, S=south-facing) and elevational stratum (U=upper, M=middle, L=lower)
Plot	Plot ID numbers 1-80
Species	Scientific name of individual stem
dbh	Diameter at Breast Height measurement of individual stem in centimeters (cm)
NED_Elev	Elevation of plot obtained using the USGS National Elevation Dataset
Aspect	Beers-transformed aspect measurement
Slope	Slope steepness of plot as percentage (%) of vertical
Community	Community type indicating the dominant taxa in the plot; Designated by Muller 1982
Moisture	Relative moisture values obtained as described in the manuscript
Note	During the 1999 sampling, one plot (SL03) could not be located, thus data do not exist for that year. Data for SL03 has been removed from the other sampling years for consistency.

## Sheet: 1979
Plot_name	Plot	Species	dbh
NU01	1	Acer_saccharum	2.54
NU01	1	Acer_saccharum	2.54
NU01	1	Acer_saccharum	2.794
NU01	1	Acer_saccharum	2.794
NU01	1	Acer_saccharum	3.048
NU01	1	Acer_saccharum	3.048
NU01	1	Acer_saccharum	3.048
NU01	1	Acer_saccharum	3.048
NU01	1	Acer_saccharum	3.048
NU01	1	Acer_saccharum	3.81
NU01	1	Acer_saccharum	3.81
NU01	1	Acer_saccharum	3.81
NU01	1	Acer_saccharum	4.064
NU01	1	Acer_saccharum	4.064
NU01	1	Acer_saccharum	4.064
NU01	1	Acer_saccharum	4.318
NU01	1	Acer_saccharum	4.318
NU01	1	Acer_saccharum	4.572
NU01	1	Acer_saccharum	4.572
NU01	1	Acer_saccharum	4.572
NU01	1	Acer_saccharum	4.572
NU01	1	Acer_saccharum	5.08
NU01	1	Acer_saccharum	5.08
NU01	1	Acer_saccharum	5.334
NU01	1	Acer_saccharum	5.588
NU01	1	Acer_saccharum	5.842
NU01	1	Acer_saccharum	5.842
NU01	1	Acer_saccharum	6.096
NU01	1	Acer_saccharum	6.096
NU01	1	Acer_saccharum	6.35
NU01	1	Acer_saccharum	6.858
NU01	1	Acer_saccharum	6.858
NU01	1	Acer_saccharum	7.62
NU01	1	Acer_saccharum	7.874
NU01	1	Acer_saccharum	8.128
NU01	1	Acer_saccharum	9.652
NU01	1	Acer_saccharum	10.16
NU01	1	Acer_saccharum	11.43
NU01	1	Acer_saccharum	12.7
NU01	1	Acer_saccharum	13.462
NU01	1	Acer_saccharum	13.716
NU01	1	Acer_saccharum	14.478
NU01	1	Acer_saccharum	15.24
NU01	1	Acer_saccharum	15.24
NU01	1	Acer_saccharum	19.05
NU01	1	Acer_saccharum	22.606
NU01	1	Acer_saccharum	24.13
NU01	1	Acer_saccharum	24.638
NU01	1	Acer_saccharum	29.972
NU01	1	Acer_saccharum	30.48
NU01	1	Acer_saccharum	31.75
NU01	1	Acer_saccharum	34.798
NU01	1	Aesculus_flava	7.62
NU01	1	Aesculus_flava	13.208
NU01	1	Betula_lenta	25.4
NU01	1	Fagus_grandifolia	3.302
NU01	1	Quercus_rubra	21.082
NU01	1	Tilia_americana	2.54
NU01	1	Tilia_americana	3.302
NU01	1	Tilia_americana	28.956
NU01	1	Tilia_americana	46.228
NU01	1	Tilia_americana	54.356
NU02	2	Acer_rubrum	2.54
NU02	2	Acer_rubrum	3.81
NU02	2	Acer_rubrum	4.572
NU02	2	Acer_rubrum	9.652
NU02	2	Acer_rubrum	10.668
NU02	2	Acer_rubrum	12.954
NU02	2	Acer_rubrum	14.986
NU02	2	Acer_rubrum	15.748
NU02	2	Acer_rubrum	18.288
NU02	2	Acer_rubrum	19.558
NU02	2	Acer_rubrum	20.828
NU02	2	Acer_saccharum	2.54
NU02	2	Acer_saccharum	2.54
NU02	2	Acer_saccharum	3.048
NU02	2	Acer_saccharum	3.302
NU02	2	Acer_saccharum	3.302
NU02	2	Acer_saccharum	3.302
NU02	2	Acer_saccharum	3.81
NU02	2	Acer_saccharum	3.81
NU02	2	Acer_saccharum	4.064
NU02	2	Acer_saccharum	4.318
NU02	2	Acer_saccharum	4.318
NU02	2	Acer_saccharum	4.826
NU02	2	Acer_saccharum	5.08
NU02	2	Acer_saccharum	5.588
NU02	2	Acer_saccharum	6.604
NU02	2	Acer_saccharum	6.858
NU02	2	Acer_saccharum	7.112
NU02	2	Acer_saccharum	7.112
NU02	2	Acer_saccharum	7.112
NU02	2	Acer_saccharum	8.128
NU02	2	Acer_saccharum	8.89
NU02	2	Acer_saccharum	9.398
NU02	2	Acer_saccharum	10.16
NU02	2	Acer_saccharum	10.16
NU02	2	Acer_saccharum	10.922
NU02	2	Acer_saccharum	10.922
NU02	2	Acer_saccharum	11.176
NU02	2	Acer_saccharum	11.43
NU02	2	Acer_saccharum	14.224
NU02	2	Acer_saccharum	14.478
NU02	2	Acer_saccharum	15.748
NU02	2	Acer_saccharum	16.51
NU02	2	Acer_saccharum	20.574
NU02	2	Acer_saccharum	21.59
NU02	2	Acer_saccharum	32.512
NU02	2	Amelanchier_arborea	19.558
NU02	2	Cornus_florida	3.048
NU02	2	Cornus_florida	7.112
NU02	2	Cornus_florida	8.382
NU02	2	Cornus_florida	8.636
NU02	2	Cornus_florida	9.906
NU02	2	Cornus_florida	11.684
NU02	2	Cornus_florida	12.7
NU02	2	Fagus_grandifolia	4.572
NU02	2	Fraxinus_americana	6.858
NU02	2	Fraxinus_americana	8.382
NU02	2	Ostrya_virginiana	13.97
NU02	2	Oxydendrum_arboreum	15.748
NU02	2	Oxydendrum_arboreum	22.352
NU03	3	Acer_rubrum	2.54
NU03	3	Acer_rubrum	11.176
NU03	3	Acer_rubrum	27.94
NU03	3	Acer_rubrum	36.576
NU03	3	Acer_rubrum	53.594
NU03	3	Acer_saccharum	2.54
NU03	3	Acer_saccharum	2.54
NU03	3	Acer_saccharum	3.302
NU03	3	Acer_saccharum	3.556
NU03	3	Acer_saccharum	4.064
NU03	3	Acer_saccharum	4.318
NU03	3	Acer_saccharum	4.572
NU03	3	Acer_saccharum	4.826
NU03	3	Acer_saccharum	5.08
NU03	3	Acer_saccharum	5.334
NU03	3	Acer_saccharum	5.334
NU03	3	Acer_saccharum	5.588
NU03	3	Acer_saccharum	5.588
NU03	3	Acer_saccharum	5.588
NU03	3	Acer_saccharum	6.604
NU03	3	Acer_saccharum	6.604
NU03	3	Acer_saccharum	7.112
NU03	3	Acer_saccharum	7.366
NU03	3	Acer_saccharum	7.62
NU03	3	Acer_saccharum	7.874
NU03	3	Acer_saccharum	10.922
NU03	3	Acer_saccharum	11.176
NU03	3	Acer_saccharum	11.176
NU03	3	Acer_saccharum	11.684
NU03	3	Acer_saccharum	11.938
NU03	3	Acer_saccharum	13.462
NU03	3	Acer_saccharum	17.78
NU03	3	Acer_saccharum	18.542
NU03	3	Acer_saccharum	25.4
NU03	3	Acer_saccharum	62.992
NU03	3	Aesculus_flava	4.826
NU03	3	Amelanchier_arborea	6.35
NU03	3	Carya_cordiformis	19.558
NU03	3	Carya_glabra	12.192
NU03	3	Carya_glabra	15.24
NU03	3	Carya_glabra	25.146
NU03	3	Carya_ovata	13.97
NU03	3	Cercis_canadensis	5.334
NU03	3	Cornus_florida	3.048
NU03	3	Cornus_florida	4.064
NU03	3	Cornus_florida	12.192
NU03	3	Fraxinus_americana	9.398
NU03	3	Fraxinus_americana	35.56
NU03	3	Morus_rubra	16.002
NU03	3	Oxydendrum_arboreum	7.112
NU03	3	Oxydendrum_arboreum	12.954
NU03	3	Quercus_alba	35.814
NU03	3	Quercus_prinus	3.048
NU03	3	Quercus_prinus	14.732
NU03	3	Quercus_prinus	14.986
NU03	3	Quercus_prinus	37.338
NU03	3	Quercus_rubra	75.184
NU04	4	Acer_rubrum	3.81
NU04	4	Acer_rubrum	6.858
NU04	4	Acer_rubrum	27.686
NU04	4	Acer_saccharum	2.54
NU04	4	Acer_saccharum	2.54
NU04	4	Acer_saccharum	2.794
NU04	4	Acer_saccharum	3.048
NU04	4	Acer_saccharum	3.048
NU04	4	Acer_saccharum	3.302
NU04	4	Acer_saccharum	3.302
NU04	4	Acer_saccharum	3.556
NU04	4	Acer_saccharum	4.064
NU04	4	Acer_saccharum	4.572
NU04	4	Acer_saccharum	5.08
NU04	4	Acer_saccharum	5.334
NU04	4	Acer_saccharum	5.588
NU04	4	Acer_saccharum	5.842
NU04	4	Acer_saccharum	6.604
NU04	4	Acer_saccharum	6.858
NU04	4	Acer_saccharum	7.62
NU04	4	Acer_saccharum	7.62
NU04	4	Acer_saccharum	7.874
NU04	4	Acer_saccharum	8.128
NU04	4	Acer_saccharum	8.128
NU04	4	Acer_saccharum	8.89
NU04	4	Acer_saccharum	9.144
NU04	4	Acer_saccharum	9.144
NU04	4	Acer_saccharum	12.446
NU04	4	Acer_saccharum	14.224
NU04	4	Acer_saccharum	14.986
NU04	4	Acer_saccharum	15.494
NU04	4	Acer_saccharum	19.05
NU04	4	Acer_saccharum	20.066
NU04	4	Acer_saccharum	20.828
NU04	4	Acer_saccharum	21.59
NU04	4	Acer_saccharum	22.352
NU04	4	Acer_saccharum	23.876
NU04	4	Acer_saccharum	25.146
NU04	4	Acer_saccharum	25.654
NU04	4	Amelanchier_arborea	4.826
NU04	4	Amelanchier_arborea	8.89
NU04	4	Cornus_florida	2.794
NU04	4	Cornus_florida	3.048
NU04	4	Cornus_florida	5.588
NU04	4	Cornus_florida	6.35
NU04	4	Cornus_florida	7.874
NU04	4	Cornus_florida	10.414
NU04	4	Fagus_grandifolia	2.54
NU04	4	Fagus_grandifolia	3.048
NU04	4	Fraxinus_americana	28.448
NU04	4	Oxydendrum_arboreum	3.048
NU04	4	Oxydendrum_arboreum	16.002
NU04	4	Oxydendrum_arboreum	18.034
NU04	4	Quercus_prinus	83.82
NU04	4	Quercus_prinus	89.662
NU04	4	Robinia_pseudoacacia	20.828
NU05	5	Acer_rubrum	4.826
NU05	5	Acer_rubrum	5.842
NU05	5	Acer_rubrum	27.432
NU05	5	Acer_saccharum	2.54
NU05	5	Acer_saccharum	3.048
NU05	5	Acer_saccharum	3.048
NU05	5	Acer_saccharum	3.048
NU05	5	Acer_saccharum	3.048
NU05	5	Acer_saccharum	3.81
NU05	5	Acer_saccharum	4.064
NU05	5	Acer_saccharum	4.064
NU05	5	Acer_saccharum	4.064
NU05	5	Acer_saccharum	4.064
NU05	5	Acer_saccharum	5.334
NU05	5	Acer_saccharum	5.588
NU05	5	Acer_saccharum	5.588
NU05	5	Acer_saccharum	6.35
NU05	5	Acer_saccharum	6.35
NU05	5	Acer_saccharum	7.62
NU05	5	Acer_saccharum	7.62
NU05	5	Acer_saccharum	7.874
NU05	5	Acer_saccharum	7.874
NU05	5	Acer_saccharum	8.89
NU05	5	Acer_saccharum	9.906
NU05	5	Acer_saccharum	11.43
NU05	5	Acer_saccharum	11.684
NU05	5	Acer_saccharum	12.446
NU05	5	Acer_saccharum	12.7
NU05	5	Acer_saccharum	16.51
NU05	5	Acer_saccharum	16.51
NU05	5	Acer_saccharum	17.526
NU05	5	Acer_saccharum	19.05
NU05	5	Acer_saccharum	22.098
NU05	5	Acer_saccharum	27.94
NU05	5	Acer_saccharum	32.258
NU05	5	Aesculus_flava	2.54
NU05	5	Aesculus_flava	4.572
NU05	5	Aesculus_flava	5.588
NU05	5	Aesculus_flava	6.35
NU05	5	Carya_glabra	17.78
NU05	5	Carya_ovata	27.94
NU05	5	Carya_tomentosa	33.528
NU05	5	Cercis_canadensis	2.54
NU05	5	Cercis_canadensis	15.24
NU05	5	Cornus_florida	7.112
NU05	5	Fraxinus_americana	11.43
NU05	5	Ostrya_virginiana	3.302
NU05	5	Quercus_prinus	23.622
NU05	5	Quercus_prinus	29.718
NU05	5	Quercus_velutina	12.446
NU05	5	Tilia_americana	2.54
NU05	5	Tilia_americana	7.112
NU05	5	Tilia_americana	17.272
NU05	5	Tilia_americana	22.606
NU05	5	Tilia_americana	33.02
NU06	6	Acer_pensylvanicum	3.302
NU06	6	Acer_pensylvanicum	3.556
NU06	6	Acer_rubrum	2.54
NU06	6	Acer_rubrum	2.794
NU06	6	Acer_rubrum	3.302
NU06	6	Acer_rubrum	3.302
NU06	6	Acer_rubrum	3.556
NU06	6	Acer_rubrum	7.874
NU06	6	Acer_rubrum	11.176
NU06	6	Acer_rubrum	15.748
NU06	6	Acer_rubrum	18.542
NU06	6	Acer_rubrum	19.05
NU06	6	Acer_saccharum	2.54
NU06	6	Acer_saccharum	2.54
NU06	6	Acer_saccharum	2.54
NU06	6	Acer_saccharum	2.794
NU06	6	Acer_saccharum	3.048
NU06	6	Acer_saccharum	3.302
NU06	6	Acer_saccharum	3.81
NU06	6	Acer_saccharum	3.81
NU06	6	Acer_saccharum	4.064
NU06	6	Acer_saccharum	4.064
NU06	6	Acer_saccharum	4.318
NU06	6	Acer_saccharum	4.318
NU06	6	Acer_saccharum	4.826
NU06	6	Acer_saccharum	5.334
NU06	6	Acer_saccharum	5.334
NU06	6	Acer_saccharum	5.334
NU06	6	Acer_saccharum	5.334
NU06	6	Acer_saccharum	6.35
NU06	6	Acer_saccharum	8.128
NU06	6	Acer_saccharum	8.89
NU06	6	Acer_saccharum	8.89
NU06	6	Acer_saccharum	11.43
NU06	6	Acer_saccharum	14.732
NU06	6	Acer_saccharum	27.178
NU06	6	Amelanchier_arborea	3.81
NU06	6	Betula_lenta	56.388
NU06	6	Carya_glabra	6.096
NU06	6	Carya_glabra	12.192
NU06	6	Cornus_florida	6.604
NU06	6	Cornus_florida	13.716
NU06	6	Cornus_florida	19.304
NU06	6	Fagus_grandifolia	2.54
NU06	6	Fagus_grandifolia	3.302
NU06	6	Fagus_grandifolia	4.064
NU06	6	Fraxinus_americana	3.302
NU06	6	Quercus_alba	79.502
NU06	6	Robinia_pseudoacacia	18.288
NU07	7	Acer_rubrum	2.54
NU07	7	Acer_rubrum	2.54
NU07	7	Acer_rubrum	2.54
NU07	7	Acer_rubrum	2.54
NU07	7	Acer_rubrum	2.54
NU07	7	Acer_rubrum	2.794
NU07	7	Acer_rubrum	2.794
NU07	7	Acer_rubrum	3.302
NU07	7	Acer_rubrum	3.556
NU07	7	Acer_rubrum	3.556
NU07	7	Acer_rubrum	3.556
NU07	7	Acer_rubrum	3.81
NU07	7	Acer_rubrum	4.064
NU07	7	Acer_rubrum	4.318
NU07	7	Acer_rubrum	4.572
NU07	7	Acer_rubrum	4.572
NU07	7	Acer_rubrum	4.572
NU07	7	Acer_rubrum	5.08
NU07	7	Acer_rubrum	5.334
NU07	7	Acer_rubrum	5.334
NU07	7	Acer_rubrum	5.334
NU07	7	Acer_rubrum	5.334
NU07	7	Acer_rubrum	5.588
NU07	7	Acer_rubrum	5.588
NU07	7	Acer_rubrum	5.842
NU07	7	Acer_rubrum	5.842
NU07	7	Acer_rubrum	6.604
NU07	7	Acer_rubrum	6.604
NU07	7	Acer_rubrum	6.858
NU07	7	Acer_rubrum	7.366
NU07	7	Acer_rubrum	7.62
NU07	7	Acer_rubrum	7.874
NU07	7	Acer_rubrum	8.128
NU07	7	Acer_rubrum	8.128
NU07	7	Acer_rubrum	9.398
NU07	7	Acer_rubrum	9.652
NU07	7	Acer_rubrum	9.906
NU07	7	Acer_rubrum	10.922
NU07	7	Acer_rubrum	11.176
NU07	7	Acer_rubrum	11.684
NU07	7	Acer_rubrum	11.684
NU07	7	Acer_rubrum	11.938
NU07	7	Acer_rubrum	12.954
NU07	7	Acer_rubrum	12.954
NU07	7	Acer_rubrum	13.208
NU07	7	Acer_rubrum	18.796
NU07	7	Amelanchier_arborea	4.826
NU07	7	Amelanchier_arborea	5.588
NU07	7	Amelanchier_arborea	5.842
NU07	7	Amelanchier_arborea	7.62
NU07	7	Amelanchier_arborea	20.828
NU07	7	Carya_glabra	3.81
NU07	7	Carya_ovata	3.302
NU07	7	Cornus_florida	8.636
NU07	7	Cornus_florida	8.636
NU07	7	Oxydendrum_arboreum	3.302
NU07	7	Oxydendrum_arboreum	5.08
NU07	7	Oxydendrum_arboreum	6.35
NU07	7	Oxydendrum_arboreum	6.604
NU07	7	Oxydendrum_arboreum	8.128
NU07	7	Oxydendrum_arboreum	9.144
NU07	7	Oxydendrum_arboreum	19.812
NU07	7	Quercus_prinus	26.162
NU07	7	Quercus_prinus	91.948
NU07	7	Quercus_coccinea	21.59
NU07	7	Quercus_velutina	6.858
NU07	7	Quercus_velutina	11.43
NU07	7	Quercus_velutina	32.766
NU07	7	Robinia_pseudoacacia	10.414
NU08	8	Acer_rubrum	2.54
NU08	8	Acer_rubrum	2.54
NU08	8	Acer_rubrum	2.54
NU08	8	Acer_rubrum	2.794
NU08	8	Acer_rubrum	3.048
NU08	8	Acer_rubrum	3.048
NU08	8	Acer_rubrum	3.556
NU08	8	Acer_rubrum	3.81
NU08	8	Acer_rubrum	4.318
NU08	8	Acer_rubrum	4.318
NU08	8	Acer_rubrum	4.572
NU08	8	Acer_rubrum	4.826
NU08	8	Acer_rubrum	4.826
NU08	8	Acer_rubrum	4.826
NU08	8	Acer_rubrum	5.334
NU08	8	Acer_rubrum	6.604
NU08	8	Acer_rubrum	7.366
NU08	8	Acer_rubrum	8.128
NU08	8	Acer_rubrum	8.382
NU08	8	Acer_rubrum	8.89
NU08	8	Acer_rubrum	8.89
NU08	8	Acer_rubrum	9.398
NU08	8	Acer_rubrum	9.398
NU08	8	Acer_rubrum	9.398
NU08	8	Acer_rubrum	10.16
NU08	8	Acer_rubrum	10.922
NU08	8	Acer_rubrum	14.986
NU08	8	Acer_rubrum	16.002
NU08	8	Acer_rubrum	19.812
NU08	8	Amelanchier_arborea	2.794
NU08	8	Amelanchier_arborea	3.81
NU08	8	Amelanchier_arborea	5.08
NU08	8	Amelanchier_arborea	7.366
NU08	8	Carya_glabra	3.302
NU08	8	Castanea_dentata	2.794
NU08	8	Cornus_florida	2.54
NU08	8	Cornus_florida	3.302
NU08	8	Cornus_florida	3.556
NU08	8	Cornus_florida	4.064
NU08	8	Cornus_florida	4.064
NU08	8	Cornus_florida	5.588
NU08	8	Cornus_florida	5.588
NU08	8	Cornus_florida	8.382
NU08	8	Nyssa_sylvatica	27.432
NU08	8	Nyssa_sylvatica	34.036
NU08	8	Oxydendrum_arboreum	14.732
NU08	8	Quercus_coccinea	36.576
NU08	8	Quercus_prinus	18.288
NU08	8	Quercus_prinus	18.542
NU08	8	Quercus_prinus	61.214
NU08	8	Quercus_prinus	69.342
NU08	8	Quercus_prinus	81.534
NU08	8	Quercus_rubra	13.208
NU08	8	Quercus_velutina	14.478
NU09	9	Acer_rubrum	2.54
NU09	9	Acer_rubrum	2.54
NU09	9	Acer_rubrum	2.54
NU09	9	Acer_rubrum	2.54
NU09	9	Acer_rubrum	2.794
NU09	9	Acer_rubrum	3.048
NU09	9	Acer_rubrum	3.048
NU09	9	Acer_rubrum	3.302
NU09	9	Acer_rubrum	3.302
NU09	9	Acer_rubrum	3.81
NU09	9	Acer_rubrum	3.81
NU09	9	Acer_rubrum	4.064
NU09	9	Acer_rubrum	4.572
NU09	9	Acer_rubrum	5.842
NU09	9	Acer_rubrum	5.842
NU09	9	Acer_rubrum	6.858
NU09	9	Acer_rubrum	7.112
NU09	9	Acer_rubrum	7.366
NU09	9	Acer_rubrum	7.62
NU09	9	Acer_rubrum	8.636
NU09	9	Acer_rubrum	10.668
NU09	9	Acer_rubrum	10.922
NU09	9	Acer_rubrum	10.922
NU09	9	Acer_rubrum	10.922
NU09	9	Acer_rubrum	12.192
NU09	9	Acer_rubrum	12.7
NU09	9	Acer_rubrum	13.208
NU09	9	Acer_rubrum	14.478
NU09	9	Acer_rubrum	15.748
NU09	9	Acer_rubrum	17.018
NU09	9	Acer_rubrum	17.78
NU09	9	Acer_rubrum	17.78
NU09	9	Acer_rubrum	21.336
NU09	9	Acer_rubrum	27.178
NU09	9	Acer_rubrum	30.48
NU09	9	Acer_saccharum	2.54
NU09	9	Acer_saccharum	2.794
NU09	9	Acer_saccharum	13.97
NU09	9	Acer_saccharum	22.352
NU09	9	Amelanchier_arborea	4.826
NU09	9	Amelanchier_arborea	10.414
NU09	9	Carya_glabra	14.478
NU09	9	Carya_glabra	15.24
NU09	9	Carya_glabra	5.842
NU09	9	Carya_glabra	9.398
NU09	9	Carya_glabra	31.75
NU09	9	Carya_ovata	5.334
NU09	9	Carya_tomentosa	3.81
NU09	9	Cercis_canadensis	4.318
NU09	9	Cornus_florida	3.048
NU09	9	Cornus_florida	4.572
NU09	9	Cornus_florida	4.572
NU09	9	Cornus_florida	5.842
NU09	9	Cornus_florida	8.382
NU09	9	Nyssa_sylvatica	2.794
NU09	9	Nyssa_sylvatica	2.794
NU09	9	Quercus_coccinea	39.116
NU09	9	Quercus_prinus	26.924
NU09	9	Quercus_prinus	26.924
NU09	9	Quercus_prinus	38.1
NU09	9	Quercus_rubra	2.54
NU09	9	Quercus_rubra	2.794
NU09	9	Quercus_rubra	2.794
NU09	9	Quercus_rubra	6.858
NU09	9	Quercus_rubra	74.676
NU09	9	Quercus_velutina	22.098
NU09	9	Quercus_velutina	22.606
NU09	9	Robinia_pseudoacacia	19.304
NU10	10	Acer_rubrum	15.24
NU10	10	Acer_saccharum	2.54
NU10	10	Acer_saccharum	2.794
NU10	10	Acer_saccharum	2.794
NU10	10	Acer_saccharum	3.302
NU10	10	Acer_saccharum	3.302
NU10	10	Acer_saccharum	3.302
NU10	10	Acer_saccharum	3.556
NU10	10	Acer_saccharum	3.556
NU10	10	Acer_saccharum	3.81
NU10	10	Acer_saccharum	4.064
NU10	10	Acer_saccharum	4.826
NU10	10	Acer_saccharum	5.334
NU10	10	Acer_saccharum	5.588
NU10	10	Acer_saccharum	5.588
NU10	10	Acer_saccharum	6.096
NU10	10	Acer_saccharum	6.096
NU10	10	Acer_saccharum	6.35
NU10	10	Acer_saccharum	7.874
NU10	10	Acer_saccharum	8.382
NU10	10	Acer_saccharum	8.382
NU10	10	Acer_saccharum	9.398
NU10	10	Acer_saccharum	9.652
NU10	10	Acer_saccharum	10.922
NU10	10	Acer_saccharum	11.176
NU10	10	Acer_saccharum	12.954
NU10	10	Acer_saccharum	13.97
NU10	10	Acer_saccharum	14.478
NU10	10	Acer_saccharum	15.494
NU10	10	Acer_saccharum	18.288
NU10	10	Aesculus_flava	3.048
NU10	10	Amelanchier_arborea	2.794
NU10	10	Carya_cordiformis	14.986
NU10	10	Carya_cordiformis	19.812
NU10	10	Carya_glabra	16.51
NU10	10	Carya_glabra	30.734
NU10	10	Carya_ovata	5.08
NU10	10	Carya_glabra	9.906
NU10	10	Carya_glabra	13.462
NU10	10	Carya_glabra	15.24
NU10	10	Carya_tomentosa	16.764
NU10	10	Cercis_canadensis	2.54
NU10	10	Cercis_canadensis	5.588
NU10	10	Cercis_canadensis	12.192
NU10	10	Cornus_florida	9.652
NU10	10	Fraxinus_americana	2.54
NU10	10	Juglans_nigra	37.338
NU10	10	Quercus_muehlenbergii	8.89
NU10	10	Quercus_prinus	4.318
NU10	10	Quercus_prinus	5.08
NU10	10	Quercus_prinus	5.08
NU10	10	Quercus_prinus	6.604
NU10	10	Quercus_prinus	6.858
NU10	10	Quercus_prinus	7.874
NU10	10	Quercus_prinus	12.954
NU10	10	Quercus_prinus	17.526
NU10	10	Quercus_rubra	8.382
NU10	10	Quercus_rubra	21.844
NU10	10	Quercus_rubra	39.37
NU10	10	Quercus_velutina	4.572
NU10	10	Quercus_velutina	7.62
NU10	10	Quercus_velutina	10.414
NU10	10	Robinia_pseudoacacia	21.59
NU10	10	Tilia_americana	3.048
NU10	10	Tilia_americana	3.048
NU10	10	Tilia_americana	4.064
NU10	10	Tilia_americana	6.858
NU10	10	Tilia_americana	8.128
NU10	10	Tilia_americana	18.034
NU10	10	Tilia_americana	37.592
NM01	11	Acer_rubrum	4.318
NM01	11	Acer_rubrum	32.512
NM01	11	Acer_saccharum	2.794
NM01	11	Acer_saccharum	3.048
NM01	11	Acer_saccharum	3.302
NM01	11	Acer_saccharum	4.064
NM01	11	Acer_saccharum	4.064
NM01	11	Acer_saccharum	4.572
NM01	11	Acer_saccharum	6.604
NM01	11	Aesculus_flava	9.398
NM01	11	Aesculus_flava	9.906
NM01	11	Aesculus_flava	19.812
NM01	11	Carya_tomentosa	24.892
NM01	11	Carya_glabra	23.114
NM01	11	Fagus_grandifolia	2.794
NM01	11	Fagus_grandifolia	2.794
NM01	11	Fagus_grandifolia	12.954
NM01	11	Fagus_grandifolia	24.892
NM01	11	Fagus_grandifolia	33.02
NM01	11	Fagus_grandifolia	43.434
NM01	11	Fagus_grandifolia	45.974
NM01	11	Liriodendron_tulipifera	2.54
NM01	11	Liriodendron_tulipifera	12.446
NM01	11	Nyssa_sylvatica	13.208
NM01	11	Tilia_americana	7.112
NM01	11	Ulmus_rubra	2.54
NM02	12	Acer_rubrum	19.05
NM02	12	Acer_saccharum	2.54
NM02	12	Acer_saccharum	2.794
NM02	12	Acer_saccharum	3.556
NM02	12	Acer_saccharum	3.81
NM02	12	Acer_saccharum	4.064
NM02	12	Acer_saccharum	4.064
NM02	12	Acer_saccharum	4.318
NM02	12	Acer_saccharum	4.572
NM02	12	Acer_saccharum	5.588
NM02	12	Acer_saccharum	6.858
NM02	12	Acer_saccharum	12.192
NM02	12	Acer_saccharum	13.716
NM02	12	Acer_saccharum	17.526
NM02	12	Acer_saccharum	54.102
NM02	12	Aesculus_flava	2.54
NM02	12	Aesculus_flava	4.318
NM02	12	Aesculus_flava	5.334
NM02	12	Aesculus_flava	13.208
NM02	12	Amelanchier_arborea	14.986
NM02	12	Castanea_dentata	2.54
NM02	12	Cornus_florida	2.54
NM02	12	Cornus_florida	2.794
NM02	12	Cornus_florida	3.048
NM02	12	Cornus_florida	3.81
NM02	12	Cornus_florida	4.064
NM02	12	Cornus_florida	4.318
NM02	12	Cornus_florida	4.572
NM02	12	Cornus_florida	5.334
NM02	12	Cornus_florida	5.588
NM02	12	Cornus_florida	6.604
NM02	12	Cornus_florida	6.858
NM02	12	Cornus_florida	7.112
NM02	12	Cornus_florida	7.112
NM02	12	Cornus_florida	7.112
NM02	12	Cornus_florida	9.398
NM02	12	Cornus_florida	9.652
NM02	12	Cornus_florida	12.446
NM02	12	Cornus_florida	14.478
NM02	12	Cornus_florida	22.098
NM02	12	Fagus_grandifolia	2.54
NM02	12	Fraxinus_americana	8.636
NM02	12	Liriodendron_tulipifera	21.336
NM02	12	Liriodendron_tulipifera	40.386
NM02	12	Magnolia_acuminata	26.67
NM02	12	Magnolia_acuminata	36.068
NM02	12	Magnolia_acuminata	39.37
NM02	12	Ostrya_virginiana	6.35
NM02	12	Ostrya_virginiana	10.16
NM02	12	Quercus_alba	21.336
NM02	12	Quercus_muehlenbergii	11.938
NM02	12	Quercus_rubra	7.62
NM02	12	Quercus_rubra	11.938
NM02	12	Tilia_americana	3.048
NM02	12	Tilia_americana	19.304
NM02	12	Tilia_americana	25.654
NM03	13	Acer_saccharum	2.54
NM03	13	Acer_saccharum	2.54
NM03	13	Acer_saccharum	2.54
NM03	13	Acer_saccharum	2.54
NM03	13	Acer_saccharum	2.794
NM03	13	Acer_saccharum	2.794
NM03	13	Acer_saccharum	2.794
NM03	13	Acer_saccharum	3.81
NM03	13	Acer_saccharum	3.81
NM03	13	Acer_saccharum	4.064
NM03	13	Acer_saccharum	4.064
NM03	13	Acer_saccharum	4.064
NM03	13	Acer_saccharum	4.064
NM03	13	Acer_saccharum	4.318
NM03	13	Acer_saccharum	4.318
NM03	13	Acer_saccharum	4.572
NM03	13	Acer_saccharum	4.572
NM03	13	Acer_saccharum	4.826
NM03	13	Acer_saccharum	5.08
NM03	13	Acer_saccharum	5.08
NM03	13	Acer_saccharum	5.588
NM03	13	Acer_saccharum	5.842
NM03	13	Acer_saccharum	6.096
NM03	13	Acer_saccharum	6.35
NM03	13	Acer_saccharum	7.112
NM03	13	Acer_saccharum	7.112
NM03	13	Acer_saccharum	7.62
NM03	13	Acer_saccharum	7.62
NM03	13	Acer_saccharum	7.874
NM03	13	Acer_saccharum	8.382
NM03	13	Acer_saccharum	8.636
NM03	13	Acer_saccharum	9.906
NM03	13	Acer_saccharum	10.16
NM03	13	Acer_saccharum	10.668
NM03	13	Acer_saccharum	11.938
NM03	13	Acer_saccharum	13.716
NM03	13	Acer_saccharum	15.24
NM03	13	Acer_saccharum	17.78
NM03	13	Acer_saccharum	20.828
NM03	13	Aesculus_flava	4.572
NM03	13	Carya_cordiformis	14.732
NM03	13	Carya_glabra	6.35
NM03	13	Cornus_florida	2.54
NM03	13	Cornus_florida	4.826
NM03	13	Cornus_florida	4.826
NM03	13	Cornus_florida	5.842
NM03	13	Cornus_florida	6.604
NM03	13	Cornus_florida	7.366
NM03	13	Cornus_florida	12.446
NM03	13	Fagus_grandifolia	12.954
NM03	13	Fraxinus_americana	8.382
NM03	13	Fraxinus_americana	28.448
NM03	13	Fraxinus_americana	29.21
NM03	13	Fraxinus_americana	32.766
NM03	13	Juglans_nigra	12.192
NM03	13	Liriodendron_tulipifera	59.436
NM03	13	Quercus_muehlenbergii	17.018
NM03	13	Quercus_prinus	11.176
NM03	13	Quercus_prinus	25.4
NM03	13	Quercus_prinus	47.498
NM03	13	Quercus_rubra	9.144
NM03	13	Tilia_americana	8.89
NM03	13	Tilia_americana	9.398
NM03	13	Tilia_americana	11.176
NM03	13	Tilia_americana	16.51
NM03	13	Tilia_americana	29.718
NM03	13	Tilia_americana	34.29
NM04	14	Acer_rubrum	2.54
NM04	14	Acer_rubrum	3.81
NM04	14	Acer_rubrum	5.334
NM04	14	Acer_rubrum	15.24
NM04	14	Acer_saccharum	2.794
NM04	14	Acer_saccharum	3.048
NM04	14	Acer_saccharum	3.302
NM04	14	Acer_saccharum	4.064
NM04	14	Acer_saccharum	4.318
NM04	14	Acer_saccharum	4.572
NM04	14	Acer_saccharum	5.588
NM04	14	Acer_saccharum	5.842
NM04	14	Acer_saccharum	6.096
NM04	14	Acer_saccharum	6.35
NM04	14	Acer_saccharum	7.366
NM04	14	Acer_saccharum	11.938
NM04	14	Aesculus_flava	4.826
NM04	14	Aesculus_flava	10.922
NM04	14	Cornus_florida	3.302
NM04	14	Fagus_grandifolia	3.048
NM04	14	Fagus_grandifolia	4.318
NM04	14	Fagus_grandifolia	5.842
NM04	14	Fagus_grandifolia	8.128
NM04	14	Fagus_grandifolia	13.208
NM04	14	Fagus_grandifolia	36.322
NM04	14	Liriodendron_tulipifera	25.908
NM04	14	Liriodendron_tulipifera	41.148
NM04	14	Liriodendron_tulipifera	69.342
NM04	14	Quercus_rubra	88.138
NM04	14	Ulmus_rubra	4.826
NM05	15	Acer_saccharum	3.556
NM05	15	Acer_saccharum	4.572
NM05	15	Acer_saccharum	4.826
NM05	15	Acer_saccharum	6.604
NM05	15	Acer_saccharum	10.668
NM05	15	Acer_saccharum	12.7
NM05	15	Acer_saccharum	56.388
NM05	15	Acer_saccharum	69.85
NM05	15	Aesculus_flava	7.874
NM05	15	Cornus_florida	7.112
NM05	15	Cornus_florida	10.414
NM05	15	Cornus_florida	11.43
NM05	15	Cornus_florida	14.478
NM05	15	Cornus_florida	15.494
NM05	15	Fagus_grandifolia	5.08
NM05	15	Fagus_grandifolia	6.858
NM05	15	Fagus_grandifolia	10.922
NM05	15	Fagus_grandifolia	13.208
NM05	15	Fagus_grandifolia	17.018
NM05	15	Fagus_grandifolia	32.766
NM05	15	Magnolia_acuminata	25.654
NM05	15	Quercus_rubra	24.13
NM05	15	Tilia_americana	7.112
NM05	15	Tilia_americana	10.16
NM05	15	Tilia_americana	18.034
NM05	15	Tilia_americana	36.322
NM05	15	Tilia_americana	41.656
NM05	15	Tilia_americana	53.086
NM06	16	Acer_rubrum	2.794
NM06	16	Acer_rubrum	4.318
NM06	16	Acer_saccharum	2.54
NM06	16	Acer_saccharum	2.54
NM06	16	Acer_saccharum	2.54
NM06	16	Acer_saccharum	2.54
NM06	16	Acer_saccharum	2.54
NM06	16	Acer_saccharum	2.54
NM06	16	Acer_saccharum	2.794
NM06	16	Acer_saccharum	2.794
NM06	16	Acer_saccharum	2.794
NM06	16	Acer_saccharum	2.794
NM06	16	Acer_saccharum	3.302
NM06	16	Acer_saccharum	4.064
NM06	16	Acer_saccharum	4.064
NM06	16	Acer_saccharum	4.318
NM06	16	Acer_saccharum	4.826
NM06	16	Acer_saccharum	5.08
NM06	16	Acer_saccharum	6.604
NM06	16	Acer_saccharum	8.636
NM06	16	Acer_saccharum	22.352
NM06	16	Aesculus_flava	3.81
NM06	16	Betula_lenta	25.4
NM06	16	Carya_cordiformis	3.048
NM06	16	Cercis_canadensis	3.81
NM06	16	Cercis_canadensis	6.35
NM06	16	Cornus_florida	2.54
NM06	16	Cornus_florida	3.556
NM06	16	Cornus_florida	3.81
NM06	16	Cornus_florida	4.064
NM06	16	Cornus_florida	5.334
NM06	16	Cornus_florida	5.588
NM06	16	Cornus_florida	9.906
NM06	16	Cornus_florida	13.208
NM06	16	Cornus_florida	13.208
NM06	16	Fraxinus_americana	3.556
NM06	16	Fraxinus_americana	9.398
NM06	16	Fraxinus_americana	10.414
NM06	16	Fraxinus_americana	21.336
NM06	16	Liriodendron_tulipifera	2.54
NM06	16	Magnolia_acuminata	35.306
NM06	16	Morus_rubra	12.192
NM06	16	Tilia_americana	2.794
NM06	16	Tilia_americana	3.048
NM06	16	Tilia_americana	3.302
NM06	16	Tilia_americana	3.556
NM06	16	Tilia_americana	5.334
NM06	16	Tilia_americana	8.382
NM06	16	Tilia_americana	12.192
NM06	16	Tilia_americana	27.686
NM06	16	Tilia_americana	42.926
NM06	16	Tilia_americana	47.498
NM07	17	Acer_pensylvanicum	2.54
NM07	17	Acer_rubrum	2.794
NM07	17	Acer_rubrum	4.572
NM07	17	Acer_rubrum	16.764
NM07	17	Acer_rubrum	18.288
NM07	17	Acer_rubrum	27.94
NM07	17	Acer_rubrum	34.29
NM07	17	Acer_rubrum	39.37
NM07	17	Acer_saccharum	2.54
NM07	17	Acer_saccharum	2.54
NM07	17	Acer_saccharum	3.048
NM07	17	Acer_saccharum	3.556
NM07	17	Acer_saccharum	3.81
NM07	17	Acer_saccharum	3.81
NM07	17	Acer_saccharum	4.572
NM07	17	Acer_saccharum	4.826
NM07	17	Acer_saccharum	5.08
NM07	17	Acer_saccharum	5.588
NM07	17	Acer_saccharum	5.842
NM07	17	Acer_saccharum	6.604
NM07	17	Acer_saccharum	7.112
NM07	17	Acer_saccharum	10.16
NM07	17	Acer_saccharum	10.922
NM07	17	Acer_saccharum	11.43
NM07	17	Acer_saccharum	11.938
NM07	17	Acer_saccharum	13.462
NM07	17	Acer_saccharum	14.224
NM07	17	Acer_saccharum	15.494
NM07	17	Acer_saccharum	17.272
NM07	17	Acer_saccharum	19.05
NM07	17	Aesculus_flava	6.096
NM07	17	Aesculus_flava	17.272
NM07	17	Carya_glabra	22.098
NM07	17	Cornus_florida	2.794
NM07	17	Cornus_florida	14.732
NM07	17	Fagus_grandifolia	3.302
NM07	17	Fagus_grandifolia	13.97
NM07	17	Hamamelis_virginiana	4.064
NM07	17	Hamamelis_virginiana	4.572
NM07	17	Magnolia_acuminata	36.83
NM07	17	Oxydendrum_arboreum	10.668
NM07	17	Oxydendrum_arboreum	11.938
NM07	17	Oxydendrum_arboreum	24.892
NM07	17	Robinia_pseudoacacia	36.83
NM08	18	Acer_rubrum	4.064
NM08	18	Acer_rubrum	5.08
NM08	18	Acer_rubrum	13.97
NM08	18	Acer_saccharum	2.54
NM08	18	Acer_saccharum	2.54
NM08	18	Acer_saccharum	3.81
NM08	18	Acer_saccharum	3.81
NM08	18	Acer_saccharum	4.064
NM08	18	Acer_saccharum	5.08
NM08	18	Acer_saccharum	5.08
NM08	18	Acer_saccharum	5.588
NM08	18	Acer_saccharum	6.604
NM08	18	Acer_saccharum	6.858
NM08	18	Acer_saccharum	7.112
NM08	18	Acer_saccharum	9.652
NM08	18	Acer_saccharum	9.652
NM08	18	Acer_saccharum	32.766
NM08	18	Acer_saccharum	71.12
NM08	18	Aesculus_flava	6.858
NM08	18	Aesculus_flava	17.018
NM08	18	Betula_lenta	10.922
NM08	18	Betula_lenta	11.43
NM08	18	Betula_lenta	34.29
NM08	18	Carya_glabra	26.162
NM08	18	Carya_glabra	3.302
NM08	18	Carya_glabra	11.938
NM08	18	Cornus_florida	2.794
NM08	18	Cornus_florida	6.858
NM08	18	Cornus_florida	9.652
NM08	18	Cornus_florida	11.684
NM08	18	Cornus_florida	11.684
NM08	18	Cornus_florida	13.208
NM08	18	Fagus_grandifolia	3.048
NM08	18	Fagus_grandifolia	4.826
NM08	18	Fagus_grandifolia	5.842
NM08	18	Fagus_grandifolia	7.112
NM08	18	Fagus_grandifolia	17.018
NM08	18	Fagus_grandifolia	29.972
NM08	18	Fagus_grandifolia	47.244
NM08	18	Fraxinus_americana	2.54
NM08	18	Hamamelis_virginiana	3.048
NM08	18	Hamamelis_virginiana	3.81
NM08	18	Hamamelis_virginiana	7.112
NM08	18	Liriodendron_tulipifera	54.61
NM08	18	Magnolia_acuminata	30.226
NM08	18	Magnolia_acuminata	40.132
NM08	18	Ostrya_virginiana	8.636
NM08	18	Quercus_alba	28.702
NM08	18	Quercus_rubra	5.08
NM08	18	Quercus_rubra	24.638
NM08	18	Tilia_americana	2.54
NM08	18	Tilia_americana	4.826
NM08	18	Tilia_americana	7.62
NM08	18	Tilia_americana	8.382
NM08	18	Tilia_americana	8.636
NM08	18	Tilia_americana	18.288
NM08	18	Tilia_americana	20.066
NM08	18	Tilia_americana	38.1
NM09	19	Acer_rubrum	2.54
NM09	19	Acer_rubrum	2.794
NM09	19	Acer_rubrum	2.794
NM09	19	Acer_rubrum	3.048
NM09	19	Acer_rubrum	3.048
NM09	19	Acer_rubrum	3.048
NM09	19	Acer_rubrum	3.302
NM09	19	Acer_rubrum	4.064
NM09	19	Acer_rubrum	4.318
NM09	19	Acer_rubrum	5.334
NM09	19	Acer_rubrum	5.334
NM09	19	Acer_rubrum	5.842
NM09	19	Acer_rubrum	6.096
NM09	19	Acer_rubrum	6.096
NM09	19	Acer_rubrum	6.35
NM09	19	Acer_rubrum	8.89
NM09	19	Acer_rubrum	10.414
NM09	19	Acer_rubrum	12.7
NM09	19	Acer_rubrum	13.716
NM09	19	Acer_rubrum	19.304
NM09	19	Acer_saccharum	2.54
NM09	19	Acer_saccharum	2.54
NM09	19	Acer_saccharum	3.81
NM09	19	Acer_saccharum	5.334
NM09	19	Acer_saccharum	8.382
NM09	19	Acer_saccharum	9.906
NM09	19	Acer_saccharum	14.478
NM09	19	Acer_saccharum	16.256
NM09	19	Amelanchier_arborea	10.668
NM09	19	Amelanchier_arborea	13.462
NM09	19	Cornus_florida	5.08
NM09	19	Fagus_grandifolia	2.794
NM09	19	Fagus_grandifolia	3.302
NM09	19	Fagus_grandifolia	3.81
NM09	19	Fagus_grandifolia	4.318
NM09	19	Fagus_grandifolia	8.382
NM09	19	Fagus_grandifolia	8.382
NM09	19	Fagus_grandifolia	8.89
NM09	19	Fagus_grandifolia	10.16
NM09	19	Fagus_grandifolia	16.51
NM09	19	Fagus_grandifolia	21.082
NM09	19	Fagus_grandifolia	21.844
NM09	19	Fagus_grandifolia	29.21
NM09	19	Fagus_grandifolia	33.274
NM09	19	Fraxinus_americana	2.54
NM09	19	Hamamelis_virginiana	2.54
NM09	19	Hamamelis_virginiana	4.826
NM09	19	Hamamelis_virginiana	5.588
NM09	19	Hamamelis_virginiana	5.842
NM09	19	Magnolia_acuminata	12.446
NM09	19	Nyssa_sylvatica	5.842
NM09	19	Nyssa_sylvatica	6.604
NM09	19	Nyssa_sylvatica	28.448
NM09	19	Oxydendrum_arboreum	5.842
NM09	19	Oxydendrum_arboreum	13.462
NM09	19	Oxydendrum_arboreum	14.478
NM09	19	Oxydendrum_arboreum	17.78
NM09	19	Quercus_coccinea	21.336
NM09	19	Quercus_prinus	39.878
NM09	19	Quercus_prinus	62.23
NM09	19	Robinia_pseudoacacia	30.988
NM10	20	Acer_rubrum	12.7
NM10	20	Acer_saccharum	3.048
NM10	20	Acer_saccharum	5.334
NM10	20	Acer_saccharum	10.16
NM10	20	Acer_saccharum	12.7
NM10	20	Acer_saccharum	59.436
NM10	20	Aesculus_flava	3.048
NM10	20	Aesculus_flava	3.81
NM10	20	Aesculus_flava	5.588
NM10	20	Aesculus_flava	5.842
NM10	20	Aesculus_flava	6.604
NM10	20	Aesculus_flava	7.62
NM10	20	Asimina_triloba	2.54
NM10	20	Asimina_triloba	3.048
NM10	20	Asimina_triloba	4.318
NM10	20	Cornus_florida	4.318
NM10	20	Fagus_grandifolia	12.192
NM10	20	Fagus_grandifolia	30.988
NM10	20	Fagus_grandifolia	65.786
NM10	20	Fagus_grandifolia	75.184
NM10	20	Fraxinus_americana	2.54
NM10	20	Liriodendron_tulipifera	7.112
NM10	20	Liriodendron_tulipifera	10.922
NM10	20	Ulmus_rubra	2.54
NM10	20	Ulmus_rubra	2.794
NM10	20	Ulmus_rubra	2.794
NM10	20	Ulmus_rubra	3.81
NL01	21	Acer_saccharum	8.636
NL01	21	Acer_saccharum	8.89
NL01	21	Carpinus_caroliniana	5.08
NL01	21	Carya_glabra	3.81
NL01	21	Fagus_grandifolia	2.54
NL01	21	Fagus_grandifolia	3.81
NL01	21	Fagus_grandifolia	4.826
NL01	21	Fagus_grandifolia	5.08
NL01	21	Fagus_grandifolia	5.08
NL01	21	Fagus_grandifolia	5.334
NL01	21	Fagus_grandifolia	5.842
NL01	21	Fagus_grandifolia	6.35
NL01	21	Fagus_grandifolia	6.604
NL01	21	Fagus_grandifolia	6.858
NL01	21	Fagus_grandifolia	6.858
NL01	21	Fagus_grandifolia	7.366
NL01	21	Fagus_grandifolia	7.62
NL01	21	Fagus_grandifolia	10.922
NL01	21	Fagus_grandifolia	20.32
NL01	21	Fagus_grandifolia	28.702
NL01	21	Fagus_grandifolia	39.116
NL01	21	Fagus_grandifolia	41.91
NL01	21	Fagus_grandifolia	45.466
NL01	21	Fagus_grandifolia	45.72
NL01	21	Fagus_grandifolia	46.228
NL01	21	Fagus_grandifolia	52.07
NL01	21	Fagus_grandifolia	54.356
NL01	21	Fagus_grandifolia	59.944
NL01	21	Fagus_grandifolia	62.484
NL01	21	Magnolia_macrophylla	2.54
NL01	21	Magnolia_macrophylla	7.62
NL01	21	Tsuga_canadensis	2.794
NL01	21	Tsuga_canadensis	3.048
NL01	21	Tsuga_canadensis	3.048
NL01	21	Tsuga_canadensis	3.302
NL01	21	Tsuga_canadensis	3.556
NL01	21	Tsuga_canadensis	3.556
NL01	21	Tsuga_canadensis	3.556
NL01	21	Tsuga_canadensis	3.81
NL01	21	Tsuga_canadensis	4.064
NL01	21	Tsuga_canadensis	6.096
NL01	21	Tsuga_canadensis	6.35
NL01	21	Tsuga_canadensis	20.32
NL02	22	Acer_rubrum	2.54
NL02	22	Acer_rubrum	2.54
NL02	22	Acer_rubrum	2.794
NL02	22	Acer_rubrum	3.048
NL02	22	Acer_rubrum	3.302
NL02	22	Acer_rubrum	3.302
NL02	22	Acer_rubrum	3.302
NL02	22	Acer_rubrum	4.318
NL02	22	Acer_rubrum	5.08
NL02	22	Acer_rubrum	5.588
NL02	22	Acer_rubrum	6.35
NL02	22	Acer_rubrum	6.35
NL02	22	Acer_saccharum	3.048
NL02	22	Acer_saccharum	3.048
NL02	22	Acer_saccharum	3.302
NL02	22	Acer_saccharum	5.08
NL02	22	Acer_saccharum	6.604
NL02	22	Aesculus_flava	2.54
NL02	22	Fagus_grandifolia	3.302
NL02	22	Fagus_grandifolia	4.572
NL02	22	Fagus_grandifolia	4.572
NL02	22	Fagus_grandifolia	4.826
NL02	22	Fagus_grandifolia	5.842
NL02	22	Fagus_grandifolia	6.35
NL02	22	Fagus_grandifolia	17.526
NL02	22	Fagus_grandifolia	23.368
NL02	22	Fagus_grandifolia	34.798
NL02	22	Fagus_grandifolia	36.83
NL02	22	Fagus_grandifolia	38.354
NL02	22	Fagus_grandifolia	42.418
NL02	22	Fagus_grandifolia	48.768
NL02	22	Fagus_grandifolia	57.912
NL02	22	Fagus_grandifolia	60.198
NL02	22	Magnolia_macrophylla	2.54
NL02	22	Magnolia_macrophylla	7.366
NL02	22	Tilia_americana	2.54
NL02	22	Tilia_americana	31.242
NL02	22	Tsuga_canadensis	3.048
NL02	22	Tsuga_canadensis	3.302
NL02	22	Tsuga_canadensis	3.302
NL02	22	Tsuga_canadensis	3.556
NL02	22	Tsuga_canadensis	3.81
NL02	22	Tsuga_canadensis	4.318
NL02	22	Tsuga_canadensis	5.08
NL03	23	Acer_rubrum	2.54
NL03	23	Acer_rubrum	2.54
NL03	23	Acer_rubrum	3.048
NL03	23	Acer_rubrum	3.048
NL03	23	Acer_rubrum	3.048
NL03	23	Acer_rubrum	3.302
NL03	23	Acer_rubrum	3.302
NL03	23	Acer_rubrum	3.556
NL03	23	Acer_rubrum	4.318
NL03	23	Acer_rubrum	5.334
NL03	23	Acer_rubrum	8.128
NL03	23	Acer_saccharum	3.048
NL03	23	Acer_saccharum	3.048
NL03	23	Acer_saccharum	9.144
NL03	23	Fagus_grandifolia	2.794
NL03	23	Fagus_grandifolia	3.302
NL03	23	Fagus_grandifolia	3.556
NL03	23	Fagus_grandifolia	4.064
NL03	23	Fagus_grandifolia	21.336
NL03	23	Fagus_grandifolia	40.386
NL03	23	Fagus_grandifolia	44.45
NL03	23	Fagus_grandifolia	50.038
NL03	23	Fagus_grandifolia	52.07
NL03	23	Magnolia_macrophylla	2.794
NL03	23	Magnolia_macrophylla	3.302
NL03	23	Quercus_alba	50.292
NL03	23	Tsuga_canadensis	2.54
NL03	23	Tsuga_canadensis	2.794
NL03	23	Tsuga_canadensis	2.794
NL03	23	Tsuga_canadensis	2.794
NL03	23	Tsuga_canadensis	2.794
NL03	23	Tsuga_canadensis	3.048
NL03	23	Tsuga_canadensis	3.048
NL03	23	Tsuga_canadensis	3.048
NL03	23	Tsuga_canadensis	3.048
NL03	23	Tsuga_canadensis	3.302
NL03	23	Tsuga_canadensis	3.556
NL03	23	Tsuga_canadensis	3.556
NL03	23	Tsuga_canadensis	3.556
NL03	23	Tsuga_canadensis	3.556
NL03	23	Tsuga_canadensis	3.81
NL03	23	Tsuga_canadensis	3.81
NL03	23	Tsuga_canadensis	3.81
NL03	23	Tsuga_canadensis	4.318
NL03	23	Tsuga_canadensis	4.318
NL03	23	Tsuga_canadensis	4.318
NL03	23	Tsuga_canadensis	4.572
NL03	23	Tsuga_canadensis	4.572
NL03	23	Tsuga_canadensis	4.572
NL03	23	Tsuga_canadensis	4.572
NL03	23	Tsuga_canadensis	5.08
NL03	23	Tsuga_canadensis	5.08
NL03	23	Tsuga_canadensis	5.588
NL03	23	Tsuga_canadensis	5.588
NL03	23	Tsuga_canadensis	6.858
NL03	23	Tsuga_canadensis	6.858
NL03	23	Tsuga_canadensis	9.144
NL03	23	Tsuga_canadensis	9.398
NL03	23	Tsuga_canadensis	9.906
NL03	23	Tsuga_canadensis	9.906
NL03	23	Tsuga_canadensis	11.43
NL03	23	Tsuga_canadensis	14.224
NL03	23	Tsuga_canadensis	30.48
NL03	23	Tsuga_canadensis	34.798
NL04	24	Acer_rubrum	69.85
NL04	24	Betula_lenta	22.352
NL04	24	Cornus_florida	8.89
NL04	24	Fagus_grandifolia	6.858
NL04	24	Fagus_grandifolia	8.382
NL04	24	Fagus_grandifolia	8.382
NL04	24	Fagus_grandifolia	22.606
NL04	24	Fagus_grandifolia	29.21
NL04	24	Fagus_grandifolia	29.718
NL04	24	Fagus_grandifolia	35.56
NL04	24	Fagus_grandifolia	44.45
NL04	24	Fagus_grandifolia	62.992
NL04	24	Magnolia_macrophylla	4.826
NL04	24	Magnolia_macrophylla	26.924
NL04	24	Oxydendrum_arboreum	5.842
NL04	24	Oxydendrum_arboreum	13.462
NL04	24	Oxydendrum_arboreum	17.272
NL04	24	Oxydendrum_arboreum	22.606
NL04	24	Tsuga_canadensis	2.54
NL04	24	Tsuga_canadensis	2.54
NL04	24	Tsuga_canadensis	3.048
NL04	24	Tsuga_canadensis	3.048
NL04	24	Tsuga_canadensis	3.048
NL04	24	Tsuga_canadensis	3.048
NL04	24	Tsuga_canadensis	3.048
NL04	24	Tsuga_canadensis	3.556
NL04	24	Tsuga_canadensis	3.556
NL04	24	Tsuga_canadensis	4.064
NL04	24	Tsuga_canadensis	4.318
NL04	24	Tsuga_canadensis	5.334
NL04	24	Tsuga_canadensis	5.334
NL04	24	Tsuga_canadensis	6.096
NL04	24	Tsuga_canadensis	7.62
NL04	24	Tsuga_canadensis	7.874
NL04	24	Tsuga_canadensis	8.636
NL04	24	Tsuga_canadensis	9.398
NL04	24	Tsuga_canadensis	9.398
NL04	24	Tsuga_canadensis	9.398
NL04	24	Tsuga_canadensis	9.906
NL04	24	Tsuga_canadensis	10.414
NL04	24	Tsuga_canadensis	10.414
NL04	24	Tsuga_canadensis	11.684
NL04	24	Tsuga_canadensis	12.192
NL04	24	Tsuga_canadensis	13.97
NL04	24	Tsuga_canadensis	22.098
NL04	24	Tsuga_canadensis	23.368
NL04	24	Tsuga_canadensis	34.798
NL04	24	Tsuga_canadensis	41.402
NL05	25	Acer_rubrum	3.048
NL05	25	Acer_rubrum	3.556
NL05	25	Acer_rubrum	5.588
NL05	25	Acer_rubrum	7.112
NL05	25	Acer_saccharum	6.604
NL05	25	Acer_saccharum	9.652
NL05	25	Acer_rubrum	35.56
NL05	25	Betula_lenta	11.43
NL05	25	Cornus_florida	3.81
NL05	25	Cornus_florida	7.62
NL05	25	Cornus_florida	7.874
NL05	25	Fagus_grandifolia	3.81
NL05	25	Fagus_grandifolia	4.064
NL05	25	Fagus_grandifolia	4.318
NL05	25	Fagus_grandifolia	4.572
NL05	25	Fagus_grandifolia	4.572
NL05	25	Fagus_grandifolia	5.08
NL05	25	Fagus_grandifolia	5.334
NL05	25	Fagus_grandifolia	5.588
NL05	25	Fagus_grandifolia	9.398
NL05	25	Fagus_grandifolia	9.652
NL05	25	Fagus_grandifolia	11.938
NL05	25	Fagus_grandifolia	38.862
NL05	25	Fagus_grandifolia	48.768
NL05	25	Fagus_grandifolia	49.022
NL05	25	Fagus_grandifolia	59.182
NL05	25	Fagus_grandifolia	67.31
NL05	25	Liriodendron_tulipifera	46.228
NL05	25	Magnolia_macrophylla	4.318
NL05	25	Magnolia_macrophylla	5.08
NL05	25	Magnolia_macrophylla	6.096
NL05	25	Magnolia_macrophylla	11.938
NL05	25	Tsuga_canadensis	2.54
NL05	25	Tsuga_canadensis	2.54
NL05	25	Tsuga_canadensis	2.54
NL05	25	Tsuga_canadensis	3.302
NL05	25	Tsuga_canadensis	5.08
NL05	25	Tsuga_canadensis	5.588
NL05	25	Tsuga_canadensis	7.62
NL05	25	Tsuga_canadensis	10.668
NL05	25	Tsuga_canadensis	13.208
NL05	25	Tsuga_canadensis	16.51
NL06	26	Acer_rubrum	5.08
NL06	26	Acer_rubrum	59.182
NL06	26	Acer_saccharum	3.302
NL06	26	Acer_saccharum	3.302
NL06	26	Acer_saccharum	5.08
NL06	26	Acer_saccharum	6.35
NL06	26	Acer_saccharum	29.972
NL06	26	Aesculus_flava	3.556
NL06	26	Aesculus_flava	5.334
NL06	26	Aesculus_flava	6.35
NL06	26	Aesculus_flava	30.48
NL06	26	Betula_lenta	14.224
NL06	26	Fagus_grandifolia	2.54
NL06	26	Fagus_grandifolia	4.826
NL06	26	Fagus_grandifolia	5.08
NL06	26	Fagus_grandifolia	6.096
NL06	26	Fagus_grandifolia	6.35
NL06	26	Fagus_grandifolia	6.35
NL06	26	Fagus_grandifolia	7.112
NL06	26	Fagus_grandifolia	8.128
NL06	26	Fagus_grandifolia	8.382
NL06	26	Fagus_grandifolia	9.652
NL06	26	Fagus_grandifolia	10.922
NL06	26	Fagus_grandifolia	14.224
NL06	26	Fagus_grandifolia	14.732
NL06	26	Fagus_grandifolia	28.702
NL06	26	Fagus_grandifolia	43.688
NL06	26	Fagus_grandifolia	48.768
NL06	26	Fraxinus_americana	3.556
NL06	26	Liriodendron_tulipifera	35.814
NL06	26	Liriodendron_tulipifera	40.386
NL06	26	Liriodendron_tulipifera	43.434
NL06	26	Liriodendron_tulipifera	47.498
NL06	26	Magnolia_macrophylla	6.604
NL06	26	Magnolia_acuminata	20.066
NL06	26	Magnolia_acuminata	24.13
NL06	26	Tilia_americana	30.48
NL06	26	Tsuga_canadensis	16.002
NL06	26	Tsuga_canadensis	16.51
NL06	26	Tsuga_canadensis	16.51
NL07	27	Acer_rubrum	11.43
NL07	27	Acer_rubrum	18.542
NL07	27	Acer_saccharum	3.302
NL07	27	Acer_saccharum	6.858
NL07	27	Betula_lenta	30.734
NL07	27	Fagus_grandifolia	3.556
NL07	27	Fagus_grandifolia	4.826
NL07	27	Fagus_grandifolia	5.588
NL07	27	Fagus_grandifolia	6.604
NL07	27	Fagus_grandifolia	7.112
NL07	27	Fagus_grandifolia	8.128
NL07	27	Fagus_grandifolia	12.7
NL07	27	Fagus_grandifolia	14.224
NL07	27	Fagus_grandifolia	16.002
NL07	27	Fagus_grandifolia	39.37
NL07	27	Fagus_grandifolia	65.786
NL07	27	Fagus_grandifolia	74.93
NL07	27	Liriodendron_tulipifera	17.272
NL07	27	Liriodendron_tulipifera	19.812
NL07	27	Liriodendron_tulipifera	21.082
NL07	27	Liriodendron_tulipifera	44.196
NL07	27	Magnolia_acuminata	12.954
NL07	27	Magnolia_macrophylla	2.54
NL07	27	Magnolia_macrophylla	11.938
NL07	27	Magnolia_macrophylla	15.748
NL07	27	Tilia_americana	16.002
NL07	27	Tsuga_canadensis	3.048
NL08	28	Acer_rubrum	2.54
NL08	28	Acer_rubrum	2.54
NL08	28	Acer_rubrum	4.064
NL08	28	Acer_rubrum	69.85
NL08	28	Aesculus_flava	4.064
NL08	28	Aesculus_flava	4.826
NL08	28	Aesculus_flava	8.636
NL08	28	Aesculus_flava	10.922
NL08	28	Carya_cordiformis	10.414
NL08	28	Cornus_florida	3.302
NL08	28	Cornus_florida	8.128
NL08	28	Cornus_florida	8.636
NL08	28	Fagus_grandifolia	2.54
NL08	28	Fagus_grandifolia	2.54
NL08	28	Fagus_grandifolia	2.54
NL08	28	Fagus_grandifolia	2.54
NL08	28	Fagus_grandifolia	2.794
NL08	28	Fagus_grandifolia	2.794
NL08	28	Fagus_grandifolia	3.302
NL08	28	Fagus_grandifolia	3.556
NL08	28	Fagus_grandifolia	3.81
NL08	28	Fagus_grandifolia	4.318
NL08	28	Fagus_grandifolia	5.08
NL08	28	Fagus_grandifolia	5.334
NL08	28	Fagus_grandifolia	5.842
NL08	28	Fagus_grandifolia	5.842
NL08	28	Fagus_grandifolia	73.406
NL08	28	Fagus_grandifolia	75.438
NL08	28	Fagus_grandifolia	93.98
NL08	28	Liriodendron_tulipifera	7.62
NL08	28	Liriodendron_tulipifera	52.832
NL08	28	Liriodendron_tulipifera	62.484
NL08	28	Magnolia_acuminata	24.638
NL08	28	Nyssa_sylvatica	3.302
NL08	28	Nyssa_sylvatica	4.572
NL08	28	Nyssa_sylvatica	10.414
NL08	28	Quercus_rubra	9.906
NL09	29	Acer_rubrum	2.54
NL09	29	Acer_rubrum	2.54
NL09	29	Acer_rubrum	3.048
NL09	29	Acer_rubrum	3.048
NL09	29	Acer_rubrum	3.302
NL09	29	Acer_rubrum	3.302
NL09	29	Acer_rubrum	3.556
NL09	29	Acer_rubrum	5.588
NL09	29	Acer_saccharum	3.302
NL09	29	Acer_saccharum	38.862
NL09	29	Acer_saccharum	58.42
NL09	29	Aesculus_flava	4.318
NL09	29	Aesculus_flava	6.35
NL09	29	Betula_lenta	15.494
NL09	29	Fagus_grandifolia	2.54
NL09	29	Fagus_grandifolia	3.048
NL09	29	Fagus_grandifolia	3.556
NL09	29	Fagus_grandifolia	4.318
NL09	29	Fagus_grandifolia	4.572
NL09	29	Fagus_grandifolia	5.08
NL09	29	Fagus_grandifolia	5.334
NL09	29	Fagus_grandifolia	5.588
NL09	29	Fagus_grandifolia	9.398
NL09	29	Fagus_grandifolia	10.668
NL09	29	Fagus_grandifolia	11.938
NL09	29	Fagus_grandifolia	13.97
NL09	29	Fagus_grandifolia	35.052
NL09	29	Fagus_grandifolia	55.372
NL09	29	Hamamelis_virginiana	3.048
NL09	29	Liriodendron_tulipifera	31.75
NL09	29	Ostrya_virginiana	2.54
NL09	29	Tsuga_canadensis	5.334
NL10	30	Acer_rubrum	3.81
NL10	30	Acer_rubrum	8.382
NL10	30	Acer_rubrum	10.16
NL10	30	Acer_rubrum	14.478
NL10	30	Acer_rubrum	19.05
NL10	30	Acer_saccharum	2.54
NL10	30	Acer_saccharum	3.302
NL10	30	Acer_saccharum	4.318
NL10	30	Acer_saccharum	4.318
NL10	30	Acer_saccharum	4.826
NL10	30	Acer_saccharum	5.334
NL10	30	Acer_saccharum	10.668
NL10	30	Aesculus_flava	2.54
NL10	30	Aesculus_flava	2.54
NL10	30	Aesculus_flava	2.794
NL10	30	Aesculus_flava	4.572
NL10	30	Aesculus_flava	5.842
NL10	30	Fagus_grandifolia	2.54
NL10	30	Fagus_grandifolia	10.668
NL10	30	Fagus_grandifolia	11.176
NL10	30	Fagus_grandifolia	29.972
NL10	30	Fagus_grandifolia	39.37
NL10	30	Fagus_grandifolia	54.102
NL10	30	Fagus_grandifolia	77.216
NL10	30	Fraxinus_americana	49.022
NL10	30	Magnolia_macrophylla	2.54
EU01	31	Acer_rubrum	2.54
EU01	31	Acer_rubrum	2.54
EU01	31	Acer_rubrum	2.54
EU01	31	Acer_rubrum	2.54
EU01	31	Acer_rubrum	2.54
EU01	31	Acer_rubrum	2.794
EU01	31	Acer_rubrum	2.794
EU01	31	Acer_rubrum	3.048
EU01	31	Acer_rubrum	3.048
EU01	31	Acer_rubrum	3.302
EU01	31	Acer_rubrum	3.302
EU01	31	Acer_rubrum	3.556
EU01	31	Acer_rubrum	3.81
EU01	31	Acer_rubrum	4.064
EU01	31	Acer_rubrum	4.572
EU01	31	Acer_rubrum	4.826
EU01	31	Acer_rubrum	4.826
EU01	31	Acer_rubrum	5.08
EU01	31	Acer_rubrum	5.334
EU01	31	Acer_rubrum	5.588
EU01	31	Acer_rubrum	5.588
EU01	31	Acer_rubrum	6.096
EU01	31	Acer_rubrum	6.35
EU01	31	Acer_rubrum	6.35
EU01	31	Acer_rubrum	8.636
EU01	31	Acer_rubrum	8.89
EU01	31	Acer_rubrum	8.89
EU01	31	Acer_rubrum	8.89
EU01	31	Acer_rubrum	8.89
EU01	31	Acer_rubrum	9.398
EU01	31	Acer_rubrum	9.906
EU01	31	Acer_rubrum	10.922
EU01	31	Acer_rubrum	11.176
EU01	31	Acer_rubrum	13.208
EU01	31	Acer_rubrum	16.51
EU01	31	Acer_rubrum	17.272
EU01	31	Acer_rubrum	23.114
EU01	31	Acer_rubrum	25.908
EU01	31	Acer_rubrum	30.226
EU01	31	Acer_saccharum	2.54
EU01	31	Acer_saccharum	3.048
EU01	31	Acer_saccharum	3.302
EU01	31	Acer_saccharum	5.08
EU01	31	Acer_saccharum	6.096
EU01	31	Carya_glabra	14.732
EU01	31	Carya_glabra	28.956
EU01	31	Carya_glabra	38.862
EU01	31	Carya_ovata	12.7
EU01	31	Carya_tomentosa	25.908
EU01	31	Cercis_canadensis	2.54
EU01	31	Cercis_canadensis	2.794
EU01	31	Cercis_canadensis	3.556
EU01	31	Cercis_canadensis	3.81
EU01	31	Cercis_canadensis	4.064
EU01	31	Cornus_florida	2.54
EU01	31	Cornus_florida	2.794
EU01	31	Cornus_florida	2.794
EU01	31	Cornus_florida	3.048
EU01	31	Cornus_florida	3.302
EU01	31	Cornus_florida	3.302
EU01	31	Cornus_florida	3.556
EU01	31	Cornus_florida	4.064
EU01	31	Cornus_florida	4.318
EU01	31	Cornus_florida	4.572
EU01	31	Cornus_florida	4.572
EU01	31	Cornus_florida	5.842
EU01	31	Cornus_florida	5.842
EU01	31	Cornus_florida	6.35
EU01	31	Fagus_grandifolia	3.556
EU01	31	Fraxinus_americana	5.334
EU01	31	Nyssa_sylvatica	4.572
EU01	31	Nyssa_sylvatica	5.334
EU01	31	Nyssa_sylvatica	14.224
EU01	31	Nyssa_sylvatica	37.084
EU01	31	Quercus_alba	6.35
EU01	31	Quercus_rubra	10.414
EU01	31	Quercus_velutina	76.2
EU01	31	Tsuga_canadensis	5.588
EU02	32	Acer_rubrum	2.54
EU02	32	Acer_rubrum	2.54
EU02	32	Acer_rubrum	2.54
EU02	32	Acer_rubrum	2.794
EU02	32	Acer_rubrum	2.794
EU02	32	Acer_rubrum	2.794
EU02	32	Acer_rubrum	2.794
EU02	32	Acer_rubrum	2.794
EU02	32	Acer_rubrum	3.048
EU02	32	Acer_rubrum	3.048
EU02	32	Acer_rubrum	3.302
EU02	32	Acer_rubrum	3.302
EU02	32	Acer_rubrum	3.302
EU02	32	Acer_rubrum	3.302
EU02	32	Acer_rubrum	3.302
EU02	32	Acer_rubrum	3.302
EU02	32	Acer_rubrum	3.556
EU02	32	Acer_rubrum	3.556
EU02	32	Acer_rubrum	3.556
EU02	32	Acer_rubrum	3.556
EU02	32	Acer_rubrum	3.556
EU02	32	Acer_rubrum	3.81
EU02	32	Acer_rubrum	3.81
EU02	32	Acer_rubrum	4.064
EU02	32	Acer_rubrum	4.064
EU02	32	Acer_rubrum	4.318
EU02	32	Acer_rubrum	4.318
EU02	32	Acer_rubrum	4.318
EU02	32	Acer_rubrum	4.318
EU02	32	Acer_rubrum	4.318
EU02	32	Acer_rubrum	4.318
EU02	32	Acer_rubrum	4.572
EU02	32	Acer_rubrum	4.572
EU02	32	Acer_rubrum	4.826
EU02	32	Acer_rubrum	4.826
EU02	32	Acer_rubrum	5.08
EU02	32	Acer_rubrum	5.08
EU02	32	Acer_rubrum	5.08
EU02	32	Acer_rubrum	5.334
EU02	32	Acer_rubrum	5.334
EU02	32	Acer_rubrum	5.334
EU02	32	Acer_rubrum	5.588
EU02	32	Acer_rubrum	5.842
EU02	32	Acer_rubrum	5.842
EU02	32	Acer_rubrum	6.096
EU02	32	Acer_rubrum	6.35
EU02	32	Acer_rubrum	6.35
EU02	32	Acer_rubrum	7.112
EU02	32	Acer_rubrum	7.112
EU02	32	Acer_rubrum	7.366
EU02	32	Acer_rubrum	7.366
EU02	32	Acer_rubrum	7.62
EU02	32	Acer_rubrum	7.874
EU02	32	Acer_rubrum	8.128
EU02	32	Acer_rubrum	8.382
EU02	32	Acer_rubrum	9.398
EU02	32	Acer_rubrum	9.906
EU02	32	Acer_rubrum	9.906
EU02	32	Acer_rubrum	10.16
EU02	32	Acer_rubrum	10.414
EU02	32	Acer_rubrum	11.43
EU02	32	Acer_rubrum	13.716
EU02	32	Acer_rubrum	16.51
EU02	32	Acer_rubrum	17.272
EU02	32	Acer_rubrum	17.272
EU02	32	Acer_rubrum	19.558
EU02	32	Acer_rubrum	19.812
EU02	32	Acer_rubrum	30.48
EU02	32	Amelanchier_arborea	3.302
EU02	32	Carya_glabra	13.208
EU02	32	Cornus_florida	2.54
EU02	32	Cornus_florida	2.54
EU02	32	Cornus_florida	3.556
EU02	32	Cornus_florida	3.81
EU02	32	Cornus_florida	5.588
EU02	32	Magnolia_acuminata	23.114
EU02	32	Nyssa_sylvatica	10.922
EU02	32	Nyssa_sylvatica	22.352
EU02	32	Oxydendrum_arboreum	5.842
EU02	32	Oxydendrum_arboreum	9.144
EU02	32	Oxydendrum_arboreum	14.478
EU02	32	Oxydendrum_arboreum	14.478
EU02	32	Oxydendrum_arboreum	14.986
EU02	32	Oxydendrum_arboreum	15.24
EU02	32	Oxydendrum_arboreum	19.05
EU02	32	Oxydendrum_arboreum	19.812
EU02	32	Quercus_alba	17.272
EU02	32	Quercus_prinus	60.452
EU02	32	Quercus_velutina	11.684
EU02	32	Robinia_pseudoacacia	20.574
EU03	33	Acer_rubrum	2.794
EU03	33	Acer_rubrum	2.794
EU03	33	Acer_rubrum	2.794
EU03	33	Acer_rubrum	3.048
EU03	33	Acer_rubrum	3.048
EU03	33	Acer_rubrum	3.302
EU03	33	Acer_rubrum	3.302
EU03	33	Acer_rubrum	3.556
EU03	33	Acer_rubrum	3.556
EU03	33	Acer_rubrum	3.81
EU03	33	Acer_rubrum	4.064
EU03	33	Acer_rubrum	4.064
EU03	33	Acer_rubrum	4.064
EU03	33	Acer_rubrum	4.064
EU03	33	Acer_rubrum	4.064
EU03	33	Acer_rubrum	4.318
EU03	33	Acer_rubrum	4.826
EU03	33	Acer_rubrum	4.826
EU03	33	Acer_rubrum	5.08
EU03	33	Acer_rubrum	5.08
EU03	33	Acer_rubrum	5.588
EU03	33	Acer_rubrum	5.842
EU03	33	Acer_rubrum	5.842
EU03	33	Acer_rubrum	6.35
EU03	33	Acer_rubrum	6.604
EU03	33	Acer_rubrum	7.112
EU03	33	Acer_rubrum	7.112
EU03	33	Acer_rubrum	7.366
EU03	33	Acer_rubrum	7.62
EU03	33	Acer_rubrum	7.874
EU03	33	Acer_rubrum	8.382
EU03	33	Acer_rubrum	8.636
EU03	33	Acer_rubrum	8.89
EU03	33	Acer_rubrum	8.89
EU03	33	Acer_rubrum	9.398
EU03	33	Acer_rubrum	9.652
EU03	33	Acer_rubrum	9.906
EU03	33	Acer_rubrum	11.176
EU03	33	Acer_rubrum	11.938
EU03	33	Amelanchier_arborea	2.54
EU03	33	Amelanchier_arborea	3.048
EU03	33	Carya_glabra	26.162
EU03	33	Carya_glabra	32.258
EU03	33	Cornus_florida	2.54
EU03	33	Cornus_florida	3.048
EU03	33	Cornus_florida	3.556
EU03	33	Cornus_florida	4.064
EU03	33	Cornus_florida	6.096
EU03	33	Cornus_florida	10.414
EU03	33	Fagus_grandifolia	3.302
EU03	33	Nyssa_sylvatica	2.54
EU03	33	Nyssa_sylvatica	3.048
EU03	33	Nyssa_sylvatica	3.048
EU03	33	Nyssa_sylvatica	3.302
EU03	33	Nyssa_sylvatica	4.572
EU03	33	Nyssa_sylvatica	12.7
EU03	33	Nyssa_sylvatica	13.208
EU03	33	Nyssa_sylvatica	26.416
EU03	33	Oxydendrum_arboreum	2.54
EU03	33	Oxydendrum_arboreum	2.54
EU03	33	Oxydendrum_arboreum	3.048
EU03	33	Oxydendrum_arboreum	3.048
EU03	33	Oxydendrum_arboreum	3.81
EU03	33	Oxydendrum_arboreum	4.064
EU03	33	Oxydendrum_arboreum	4.572
EU03	33	Oxydendrum_arboreum	4.826
EU03	33	Oxydendrum_arboreum	5.08
EU03	33	Oxydendrum_arboreum	5.08
EU03	33	Oxydendrum_arboreum	5.334
EU03	33	Oxydendrum_arboreum	5.588
EU03	33	Oxydendrum_arboreum	5.842
EU03	33	Oxydendrum_arboreum	7.112
EU03	33	Oxydendrum_arboreum	7.112
EU03	33	Oxydendrum_arboreum	7.366
EU03	33	Oxydendrum_arboreum	9.398
EU03	33	Oxydendrum_arboreum	9.652
EU03	33	Oxydendrum_arboreum	12.954
EU03	33	Oxydendrum_arboreum	13.97
EU03	33	Oxydendrum_arboreum	16.256
EU03	33	Oxydendrum_arboreum	20.828
EU03	33	Quercus_prinus	4.318
EU03	33	Quercus_prinus	5.334
EU03	33	Quercus_prinus	7.112
EU03	33	Quercus_prinus	8.382
EU03	33	Quercus_prinus	65.278
EU03	33	Quercus_velutina	43.18
EU03	33	Quercus_velutina	45.212
EU03	33	Quercus_velutina	57.658
EU04	34	Acer_rubrum	2.54
EU04	34	Acer_rubrum	2.54
EU04	34	Acer_rubrum	2.54
EU04	34	Acer_rubrum	2.794
EU04	34	Acer_rubrum	3.048
EU04	34	Acer_rubrum	3.048
EU04	34	Acer_rubrum	3.556
EU04	34	Acer_rubrum	3.81
EU04	34	Acer_rubrum	4.572
EU04	34	Acer_rubrum	4.572
EU04	34	Acer_rubrum	4.572
EU04	34	Acer_rubrum	4.572
EU04	34	Acer_rubrum	4.826
EU04	34	Acer_rubrum	4.826
EU04	34	Acer_rubrum	5.334
EU04	34	Acer_rubrum	5.334
EU04	34	Acer_rubrum	5.334
EU04	34	Acer_rubrum	5.588
EU04	34	Acer_rubrum	6.858
EU04	34	Acer_rubrum	7.62
EU04	34	Acer_rubrum	7.62
EU04	34	Acer_rubrum	8.128
EU04	34	Acer_rubrum	8.128
EU04	34	Acer_rubrum	8.382
EU04	34	Acer_rubrum	8.636
EU04	34	Acer_rubrum	8.636
EU04	34	Acer_rubrum	11.938
EU04	34	Nyssa_sylvatica	3.302
EU04	34	Nyssa_sylvatica	3.302
EU04	34	Nyssa_sylvatica	3.81
EU04	34	Nyssa_sylvatica	4.318
EU04	34	Nyssa_sylvatica	5.588
EU04	34	Nyssa_sylvatica	5.842
EU04	34	Oxydendrum_arboreum	2.54
EU04	34	Oxydendrum_arboreum	3.81
EU04	34	Oxydendrum_arboreum	3.81
EU04	34	Oxydendrum_arboreum	3.81
EU04	34	Oxydendrum_arboreum	3.81
EU04	34	Oxydendrum_arboreum	4.064
EU04	34	Oxydendrum_arboreum	4.572
EU04	34	Oxydendrum_arboreum	4.572
EU04	34	Oxydendrum_arboreum	6.35
EU04	34	Oxydendrum_arboreum	6.604
EU04	34	Oxydendrum_arboreum	7.62
EU04	34	Oxydendrum_arboreum	7.874
EU04	34	Oxydendrum_arboreum	8.382
EU04	34	Oxydendrum_arboreum	11.176
EU04	34	Oxydendrum_arboreum	11.43
EU04	34	Oxydendrum_arboreum	12.192
EU04	34	Oxydendrum_arboreum	13.462
EU04	34	Pinus_echinata	27.178
EU04	34	Quercus_alba	13.462
EU04	34	Quercus_coccinea	38.608
EU04	34	Quercus_coccinea	45.974
EU04	34	Quercus_prinus	5.588
EU04	34	Quercus_prinus	10.922
EU04	34	Quercus_prinus	33.782
EU04	34	Quercus_velutina	25.146
EU04	34	Quercus_velutina	45.466
EU04	34	Sassafras_albidum	3.302
EU05	35	Acer_rubrum	2.54
EU05	35	Acer_rubrum	2.54
EU05	35	Acer_rubrum	2.794
EU05	35	Acer_rubrum	2.794
EU05	35	Acer_rubrum	3.302
EU05	35	Acer_rubrum	3.302
EU05	35	Acer_rubrum	3.556
EU05	35	Acer_rubrum	3.81
EU05	35	Acer_rubrum	4.064
EU05	35	Acer_rubrum	4.318
EU05	35	Acer_rubrum	4.572
EU05	35	Acer_rubrum	4.572
EU05	35	Acer_rubrum	4.826
EU05	35	Acer_rubrum	5.08
EU05	35	Acer_rubrum	5.08
EU05	35	Acer_rubrum	5.08
EU05	35	Acer_rubrum	5.842
EU05	35	Acer_rubrum	6.096
EU05	35	Acer_rubrum	6.35
EU05	35	Acer_rubrum	6.604
EU05	35	Acer_rubrum	6.858
EU05	35	Acer_rubrum	7.62
EU05	35	Acer_rubrum	8.636
EU05	35	Acer_rubrum	9.398
EU05	35	Acer_rubrum	9.906
EU05	35	Cornus_florida	4.318
EU05	35	Nyssa_sylvatica	3.048
EU05	35	Oxydendrum_arboreum	2.54
EU05	35	Oxydendrum_arboreum	2.794
EU05	35	Oxydendrum_arboreum	3.556
EU05	35	Oxydendrum_arboreum	3.556
EU05	35	Oxydendrum_arboreum	3.556
EU05	35	Oxydendrum_arboreum	3.81
EU05	35	Oxydendrum_arboreum	3.81
EU05	35	Oxydendrum_arboreum	4.572
EU05	35	Oxydendrum_arboreum	4.826
EU05	35	Oxydendrum_arboreum	5.08
EU05	35	Oxydendrum_arboreum	5.08
EU05	35	Oxydendrum_arboreum	5.334
EU05	35	Oxydendrum_arboreum	5.588
EU05	35	Oxydendrum_arboreum	6.35
EU05	35	Oxydendrum_arboreum	6.35
EU05	35	Oxydendrum_arboreum	6.858
EU05	35	Oxydendrum_arboreum	7.62
EU05	35	Oxydendrum_arboreum	7.874
EU05	35	Oxydendrum_arboreum	9.906
EU05	35	Oxydendrum_arboreum	10.414
EU05	35	Oxydendrum_arboreum	10.414
EU05	35	Oxydendrum_arboreum	11.176
EU05	35	Oxydendrum_arboreum	12.192
EU05	35	Oxydendrum_arboreum	12.954
EU05	35	Oxydendrum_arboreum	13.208
EU05	35	Quercus_alba	2.54
EU05	35	Quercus_prinus	36.068
EU05	35	Quercus_prinus	41.656
EU05	35	Quercus_prinus	42.926
EU05	35	Quercus_prinus	43.18
EU05	35	Quercus_prinus	43.18
EU05	35	Quercus_prinus	51.054
EU05	35	Quercus_prinus	51.308
EU06	36	Acer_rubrum	2.54
EU06	36	Acer_rubrum	3.048
EU06	36	Acer_rubrum	4.064
EU06	36	Acer_rubrum	4.572
EU06	36	Acer_rubrum	4.572
EU06	36	Acer_rubrum	4.826
EU06	36	Acer_rubrum	5.08
EU06	36	Acer_rubrum	5.08
EU06	36	Acer_rubrum	5.842
EU06	36	Acer_rubrum	5.842
EU06	36	Acer_rubrum	6.604
EU06	36	Acer_rubrum	6.858
EU06	36	Acer_rubrum	8.382
EU06	36	Acer_saccharum	4.318
EU06	36	Acer_saccharum	4.826
EU06	36	Acer_saccharum	5.334
EU06	36	Acer_saccharum	5.334
EU06	36	Acer_saccharum	9.398
EU06	36	Carya_glabra	17.018
EU06	36	Carya_glabra	7.366
EU06	36	Carya_ovata	13.716
EU06	36	Cornus_florida	2.794
EU06	36	Cornus_florida	3.302
EU06	36	Cornus_florida	3.81
EU06	36	Cornus_florida	3.81
EU06	36	Cornus_florida	4.064
EU06	36	Cornus_florida	4.064
EU06	36	Cornus_florida	4.318
EU06	36	Cornus_florida	4.826
EU06	36	Cornus_florida	4.826
EU06	36	Cornus_florida	5.08
EU06	36	Cornus_florida	5.588
EU06	36	Cornus_florida	5.842
EU06	36	Cornus_florida	6.35
EU06	36	Cornus_florida	6.35
EU06	36	Cornus_florida	6.35
EU06	36	Cornus_florida	7.874
EU06	36	Cornus_florida	18.288
EU06	36	Cornus_florida	18.542
EU06	36	Fagus_grandifolia	6.35
EU06	36	Oxydendrum_arboreum	12.7
EU06	36	Oxydendrum_arboreum	15.494
EU06	36	Oxydendrum_arboreum	18.288
EU06	36	Quercus_prinus	3.302
EU06	36	Quercus_prinus	5.588
EU06	36	Quercus_prinus	5.842
EU06	36	Quercus_prinus	13.462
EU06	36	Quercus_prinus	14.224
EU06	36	Quercus_prinus	14.732
EU06	36	Quercus_prinus	21.082
EU06	36	Quercus_prinus	70.612
EU06	36	Quercus_velutina	11.938
EU07	37	Acer_rubrum	3.048
EU07	37	Acer_rubrum	3.048
EU07	37	Acer_rubrum	3.048
EU07	37	Acer_rubrum	4.318
EU07	37	Acer_rubrum	4.318
EU07	37	Acer_rubrum	4.318
EU07	37	Acer_rubrum	4.572
EU07	37	Acer_rubrum	4.826
EU07	37	Acer_rubrum	4.826
EU07	37	Acer_rubrum	4.826
EU07	37	Acer_rubrum	5.08
EU07	37	Acer_rubrum	5.334
EU07	37	Acer_rubrum	5.842
EU07	37	Acer_rubrum	6.858
EU07	37	Acer_rubrum	7.62
EU07	37	Acer_rubrum	7.62
EU07	37	Acer_rubrum	8.382
EU07	37	Acer_rubrum	8.382
EU07	37	Acer_rubrum	8.636
EU07	37	Acer_rubrum	10.414
EU07	37	Acer_rubrum	13.97
EU07	37	Acer_rubrum	14.732
EU07	37	Acer_rubrum	19.05
EU07	37	Amelanchier_arborea	4.064
EU07	37	Cornus_florida	3.81
EU07	37	Cornus_florida	4.318
EU07	37	Cornus_florida	7.112
EU07	37	Liriodendron_tulipifera	22.352
EU07	37	Oxydendrum_arboreum	2.54
EU07	37	Oxydendrum_arboreum	3.302
EU07	37	Oxydendrum_arboreum	5.334
EU07	37	Oxydendrum_arboreum	5.588
EU07	37	Oxydendrum_arboreum	6.35
EU07	37	Oxydendrum_arboreum	6.35
EU07	37	Oxydendrum_arboreum	6.604
EU07	37	Oxydendrum_arboreum	6.858
EU07	37	Oxydendrum_arboreum	7.874
EU07	37	Oxydendrum_arboreum	8.128
EU07	37	Oxydendrum_arboreum	8.636
EU07	37	Oxydendrum_arboreum	8.89
EU07	37	Oxydendrum_arboreum	9.144
EU07	37	Oxydendrum_arboreum	10.16
EU07	37	Oxydendrum_arboreum	10.922
EU07	37	Oxydendrum_arboreum	11.43
EU07	37	Oxydendrum_arboreum	11.938
EU07	37	Oxydendrum_arboreum	13.208
EU07	37	Oxydendrum_arboreum	13.97
EU07	37	Oxydendrum_arboreum	16.002
EU07	37	Oxydendrum_arboreum	17.272
EU07	37	Quercus_alba	7.366
EU07	37	Quercus_alba	8.89
EU07	37	Quercus_alba	13.97
EU07	37	Quercus_alba	14.224
EU07	37	Quercus_alba	15.24
EU07	37	Quercus_alba	32.004
EU07	37	Quercus_prinus	24.384
EU07	37	Quercus_prinus	60.198
EU07	37	Quercus_coccinea	11.938
EU08	38	Acer_rubrum	3.048
EU08	38	Acer_rubrum	3.556
EU08	38	Acer_rubrum	5.842
EU08	38	Acer_rubrum	6.35
EU08	38	Acer_rubrum	9.144
EU08	38	Acer_rubrum	11.176
EU08	38	Acer_rubrum	13.462
EU08	38	Acer_rubrum	14.986
EU08	38	Acer_rubrum	15.494
EU08	38	Acer_rubrum	16.51
EU08	38	Acer_rubrum	26.162
EU08	38	Acer_saccharum	2.54
EU08	38	Acer_saccharum	5.588
EU08	38	Amelanchier_arborea	3.81
EU08	38	Amelanchier_arborea	6.858
EU08	38	Amelanchier_arborea	8.128
EU08	38	Carya_glabra	8.636
EU08	38	Carya_glabra	13.462
EU08	38	Carya_glabra	19.812
EU08	38	Cornus_florida	2.794
EU08	38	Cornus_florida	2.794
EU08	38	Cornus_florida	3.81
EU08	38	Cornus_florida	4.064
EU08	38	Cornus_florida	4.318
EU08	38	Cornus_florida	5.842
EU08	38	Cornus_florida	7.112
EU08	38	Cornus_florida	8.89
EU08	38	Fagus_grandifolia	2.54
EU08	38	Fagus_grandifolia	5.588
EU08	38	Nyssa_sylvatica	21.082
EU08	38	Nyssa_sylvatica	29.21
EU08	38	Nyssa_sylvatica	34.29
EU08	38	Oxydendrum_arboreum	3.048
EU08	38	Oxydendrum_arboreum	4.826
EU08	38	Oxydendrum_arboreum	5.588
EU08	38	Oxydendrum_arboreum	6.858
EU08	38	Oxydendrum_arboreum	7.112
EU08	38	Oxydendrum_arboreum	8.128
EU08	38	Oxydendrum_arboreum	8.89
EU08	38	Oxydendrum_arboreum	9.398
EU08	38	Oxydendrum_arboreum	13.716
EU08	38	Quercus_prinus	5.842
EU08	38	Quercus_prinus	6.096
EU08	38	Quercus_prinus	6.604
EU08	38	Quercus_prinus	7.62
EU08	38	Quercus_prinus	8.382
EU08	38	Quercus_prinus	10.922
EU08	38	Quercus_prinus	17.78
EU08	38	Quercus_prinus	17.78
EU08	38	Quercus_prinus	68.58
EU08	38	Quercus_rubra	11.43
EU08	38	Quercus_rubra	12.192
EU08	38	Quercus_velutina	15.24
EU08	38	Quercus_velutina	20.066
EU08	38	Quercus_velutina	29.21
EU08	38	Quercus_velutina	30.988
EU08	38	Quercus_velutina	55.626
EU09	39	Acer_rubrum	2.54
EU09	39	Acer_rubrum	2.54
EU09	39	Acer_rubrum	3.048
EU09	39	Acer_rubrum	3.048
[truncated: 2,198 more rows]

## Sheet: 1989
Plot_name	Plot	Species	dbh
NU01	1	Acer_saccharum	2.6
NU01	1	Acer_saccharum	2.8
NU01	1	Acer_saccharum	2.9
NU01	1	Acer_saccharum	3
NU01	1	Acer_saccharum	3.1
NU01	1	Acer_saccharum	3.1
NU01	1	Acer_saccharum	3.6
NU01	1	Acer_saccharum	4
NU01	1	Acer_saccharum	4.1
NU01	1	Acer_saccharum	4.2
NU01	1	Acer_saccharum	4.3
NU01	1	Acer_saccharum	4.6
NU01	1	Acer_saccharum	4.7
NU01	1	Acer_saccharum	4.8
NU01	1	Acer_saccharum	5.5
NU01	1	Acer_saccharum	5.5
NU01	1	Acer_saccharum	5.5
NU01	1	Acer_saccharum	5.8
NU01	1	Acer_saccharum	6.2
NU01	1	Acer_saccharum	6.9
NU01	1	Acer_saccharum	7.7
NU01	1	Acer_saccharum	7.8
NU01	1	Acer_saccharum	7.9
NU01	1	Acer_saccharum	9.8
NU01	1	Acer_saccharum	10.4
NU01	1	Acer_saccharum	11.2
NU01	1	Acer_saccharum	13
NU01	1	Acer_saccharum	13.4
NU01	1	Acer_saccharum	14.9
NU01	1	Acer_saccharum	15.2
NU01	1	Acer_saccharum	16.4
NU01	1	Acer_saccharum	16.9
NU01	1	Acer_saccharum	22.1
NU01	1	Acer_saccharum	22.9
NU01	1	Acer_saccharum	23.9
NU01	1	Acer_saccharum	24.2
NU01	1	Acer_saccharum	27.2
NU01	1	Acer_saccharum	33.8
NU01	1	Acer_saccharum	35.2
NU01	1	Acer_saccharum	38.9
NU01	1	Aesculus_flava	7.4
NU01	1	Betula_lenta	27.4
NU01	1	Fagus_grandifolia	3.2
NU01	1	Quercus_rubra	22.5
NU01	1	Tilia_americana	31.7
NU01	1	Tilia_americana	48.3
NU01	1	Tilia_americana	56.1
NU02	2	Acer_rubrum	2.9
NU02	2	Acer_rubrum	10.9
NU02	2	Acer_rubrum	15.7
NU02	2	Acer_rubrum	16.7
NU02	2	Acer_rubrum	20.2
NU02	2	Acer_rubrum	23.9
NU02	2	Acer_rubrum	37.4
NU02	2	Acer_saccharum	3.1
NU02	2	Acer_saccharum	3.2
NU02	2	Acer_saccharum	3.3
NU02	2	Acer_saccharum	3.3
NU02	2	Acer_saccharum	4
NU02	2	Acer_saccharum	4.9
NU02	2	Acer_saccharum	5.2
NU02	2	Acer_saccharum	6
NU02	2	Acer_saccharum	6
NU02	2	Acer_saccharum	7.4
NU02	2	Acer_saccharum	7.5
NU02	2	Acer_saccharum	8.7
NU02	2	Acer_saccharum	9.3
NU02	2	Acer_saccharum	10.5
NU02	2	Acer_saccharum	11.7
NU02	2	Acer_saccharum	12.2
NU02	2	Acer_saccharum	12.6
NU02	2	Acer_saccharum	14.3
NU02	2	Acer_saccharum	15.6
NU02	2	Acer_saccharum	17.8
NU02	2	Acer_saccharum	17.8
NU02	2	Acer_saccharum	19.6
NU02	2	Acer_saccharum	25.1
NU02	2	Acer_saccharum	26.8
NU02	2	Amelanchier_arborea	20.3
NU02	2	Fagus_grandifolia	3.7
NU02	2	Fagus_grandifolia	4.9
NU02	2	Fagus_grandifolia	5.1
NU02	2	Ostrya_virginiana	14.5
NU02	2	Oxydendrum_arboreum	13.9
NU02	2	Quercus_prinus	71.8
NU03	3	Acer_rubrum	19.6
NU03	3	Acer_rubrum	39.1
NU03	3	Acer_rubrum	54
NU03	3	Acer_saccharum	2.8
NU03	3	Acer_saccharum	2.9
NU03	3	Acer_saccharum	3
NU03	3	Acer_saccharum	3
NU03	3	Acer_saccharum	3.3
NU03	3	Acer_saccharum	3.6
NU03	3	Acer_saccharum	4
NU03	3	Acer_saccharum	4.2
NU03	3	Acer_saccharum	4.2
NU03	3	Acer_saccharum	5.1
NU03	3	Acer_saccharum	5.1
NU03	3	Acer_saccharum	5.3
NU03	3	Acer_saccharum	5.4
NU03	3	Acer_saccharum	5.4
NU03	3	Acer_saccharum	5.7
NU03	3	Acer_saccharum	5.7
NU03	3	Acer_saccharum	5.9
NU03	3	Acer_saccharum	6.1
NU03	3	Acer_saccharum	7
NU03	3	Acer_saccharum	7.5
NU03	3	Acer_saccharum	7.8
NU03	3	Acer_saccharum	7.9
NU03	3	Acer_saccharum	10
NU03	3	Acer_saccharum	10.3
NU03	3	Acer_saccharum	10.6
NU03	3	Acer_saccharum	12
NU03	3	Acer_saccharum	12.5
NU03	3	Acer_saccharum	13.8
NU03	3	Acer_saccharum	15
NU03	3	Acer_saccharum	17.1
NU03	3	Acer_saccharum	19.8
NU03	3	Acer_saccharum	20.9
NU03	3	Acer_saccharum	22
NU03	3	Acer_saccharum	27.6
NU03	3	Acer_saccharum	65.1
NU03	3	Amelanchier_arborea	6.5
NU03	3	Carya_glabra	12.1
NU03	3	Carya_glabra	16.2
NU03	3	Carya_glabra	21.2
NU03	3	Carya_glabra	22
NU03	3	Carya_glabra	27.5
NU03	3	Carya_ovata	13.8
NU03	3	Cornus_florida	3.1
NU03	3	Cornus_florida	5.1
NU03	3	Cornus_florida	12.3
NU03	3	Fraxinus_americana	9
NU03	3	Fraxinus_americana	10.3
NU03	3	Quercus_alba	38.8
NU03	3	Quercus_prinus	12.1
NU03	3	Quercus_prinus	14.3
NU03	3	Quercus_prinus	16.9
NU03	3	Quercus_prinus	40.3
NU03	3	Quercus_rubra	71.9
NU04	4	Acer_rubrum	4
NU04	4	Acer_rubrum	4.2
NU04	4	Acer_rubrum	4.8
NU04	4	Acer_rubrum	4.9
NU04	4	Acer_rubrum	5.8
NU04	4	Acer_rubrum	6.2
NU04	4	Acer_rubrum	6.8
NU04	4	Acer_rubrum	7.6
NU04	4	Acer_rubrum	8
NU04	4	Acer_rubrum	8.7
NU04	4	Acer_rubrum	9
NU04	4	Acer_rubrum	9.7
NU04	4	Acer_rubrum	13.9
NU04	4	Acer_rubrum	14
NU04	4	Acer_rubrum	15.9
NU04	4	Acer_rubrum	17.7
NU04	4	Acer_rubrum	18
NU04	4	Acer_rubrum	20.9
NU04	4	Acer_rubrum	24.3
NU04	4	Acer_rubrum	27.2
NU04	4	Acer_rubrum	30.7
NU04	4	Acer_saccharum	2.8
NU04	4	Acer_saccharum	2.8
NU04	4	Acer_saccharum	3.1
NU04	4	Acer_saccharum	3.4
NU04	4	Fagus_grandifolia	3.4
NU04	4	Fagus_grandifolia	3.4
NU04	4	Fagus_grandifolia	4
NU04	4	Nyssa_sylvatica	28
NU04	4	Quercus_prinus	86
NU04	4	Quercus_prinus	91.8
NU05	5	Acer_saccharum	2.6
NU05	5	Acer_saccharum	3.1
NU05	5	Acer_saccharum	4.7
NU05	5	Acer_saccharum	4.7
NU05	5	Acer_saccharum	5.7
NU05	5	Acer_saccharum	5.8
NU05	5	Acer_saccharum	5.9
NU05	5	Acer_saccharum	6.1
NU05	5	Acer_saccharum	6.3
NU05	5	Acer_saccharum	6.4
NU05	5	Acer_saccharum	6.7
NU05	5	Acer_saccharum	6.9
NU05	5	Acer_saccharum	7.5
NU05	5	Acer_saccharum	7.5
NU05	5	Acer_saccharum	11.6
NU05	5	Acer_saccharum	12.3
NU05	5	Acer_saccharum	12.4
NU05	5	Acer_saccharum	12.5
NU05	5	Acer_saccharum	14
NU05	5	Acer_saccharum	15.1
NU05	5	Acer_saccharum	16.9
NU05	5	Acer_saccharum	20.1
NU05	5	Acer_saccharum	20.1
NU05	5	Acer_saccharum	21.4
NU05	5	Acer_saccharum	25.4
NU05	5	Acer_saccharum	27.4
NU05	5	Acer_saccharum	28
NU05	5	Acer_saccharum	30.4
NU05	5	Acer_saccharum	33.1
NU05	5	Aesculus_flava	4.5
NU05	5	Aesculus_flava	6.3
NU05	5	Carya_glabra	17.8
NU05	5	Carya_tomentosa	33.8
NU05	5	Quercus_prinus	26.5
NU05	5	Quercus_prinus	34.1
NU05	5	Quercus_rubra	39.5
NU05	5	Tilia_americana	7.6
NU05	5	Tilia_americana	17.9
NU05	5	Tilia_americana	24
NU05	5	Tilia_americana	30.5
NU05	5	Tilia_americana	34
NU05	5	Ulmus_rubra	4
NU06	6	Acer_pensylvanicum	2.7
NU06	6	Acer_pensylvanicum	3.3
NU06	6	Acer_rubrum	3
NU06	6	Acer_rubrum	4.1
NU06	6	Acer_rubrum	10.5
NU06	6	Acer_rubrum	10.8
NU06	6	Acer_rubrum	18.2
NU06	6	Acer_rubrum	19.9
NU06	6	Acer_rubrum	24.8
NU06	6	Acer_saccharum	2.5
NU06	6	Acer_saccharum	3
NU06	6	Acer_saccharum	3.4
NU06	6	Acer_saccharum	3.9
NU06	6	Acer_saccharum	4.1
NU06	6	Acer_saccharum	4.4
NU06	6	Acer_saccharum	4.4
NU06	6	Acer_saccharum	4.4
NU06	6	Acer_saccharum	4.5
NU06	6	Acer_saccharum	4.6
NU06	6	Acer_saccharum	4.6
NU06	6	Acer_saccharum	5.2
NU06	6	Acer_saccharum	5.4
NU06	6	Acer_saccharum	5.8
NU06	6	Acer_saccharum	5.9
NU06	6	Acer_saccharum	6
NU06	6	Acer_saccharum	6.5
NU06	6	Acer_saccharum	7.1
NU06	6	Acer_saccharum	7.8
NU06	6	Acer_saccharum	9.5
NU06	6	Acer_saccharum	10.2
NU06	6	Acer_saccharum	13
NU06	6	Amelanchier_arborea	3.8
NU06	6	Cornus_florida	14.2
NU06	6	Cornus_florida	19
NU06	6	Fagus_grandifolia	3.3
NU06	6	Fagus_grandifolia	4
NU06	6	Oxydendrum_arboreum	22
NU06	6	Robinia_pseudoacacia	17.4
NU06	6	Quercus_alba	85.501
NU07	7	Acer_rubrum	2.5
NU07	7	Acer_rubrum	2.5
NU07	7	Acer_rubrum	2.5
NU07	7	Acer_rubrum	2.6
NU07	7	Acer_rubrum	2.6
NU07	7	Acer_rubrum	2.6
NU07	7	Acer_rubrum	2.7
NU07	7	Acer_rubrum	2.8
NU07	7	Acer_rubrum	3
NU07	7	Acer_rubrum	3.3
NU07	7	Acer_rubrum	3.3
NU07	7	Acer_rubrum	3.6
NU07	7	Acer_rubrum	3.7
NU07	7	Acer_rubrum	3.8
NU07	7	Acer_rubrum	3.9
NU07	7	Acer_rubrum	4
NU07	7	Acer_rubrum	4.1
NU07	7	Acer_rubrum	4.5
NU07	7	Acer_rubrum	4.8
NU07	7	Acer_rubrum	5.5
NU07	7	Acer_rubrum	6.3
NU07	7	Acer_rubrum	6.4
NU07	7	Acer_rubrum	6.5
NU07	7	Acer_rubrum	6.8
NU07	7	Acer_rubrum	6.9
NU07	7	Acer_rubrum	6.9
NU07	7	Acer_rubrum	7
NU07	7	Acer_rubrum	7.1
NU07	7	Acer_rubrum	7.4
NU07	7	Acer_rubrum	7.4
NU07	7	Acer_rubrum	8.1
NU07	7	Acer_rubrum	8.4
NU07	7	Acer_rubrum	9
NU07	7	Acer_rubrum	9.1
NU07	7	Acer_rubrum	10.1
NU07	7	Acer_rubrum	10.1
NU07	7	Acer_rubrum	10.2
NU07	7	Acer_rubrum	11.5
NU07	7	Acer_rubrum	11.5
NU07	7	Acer_rubrum	12
NU07	7	Acer_rubrum	12.5
NU07	7	Acer_rubrum	13.5
NU07	7	Acer_rubrum	14.3
NU07	7	Acer_rubrum	15.1
NU07	7	Acer_rubrum	15.2
NU07	7	Acer_rubrum	15.3
NU07	7	Acer_rubrum	15.9
NU07	7	Acer_rubrum	17.5
NU07	7	Acer_rubrum	20
NU07	7	Amelanchier_arborea	2.9
NU07	7	Amelanchier_arborea	5.3
NU07	7	Amelanchier_arborea	5.6
NU07	7	Amelanchier_arborea	6.1
NU07	7	Amelanchier_arborea	8.6
NU07	7	Cornus_florida	9.8
NU07	7	Oxydendrum_arboreum	6.9
NU07	7	Oxydendrum_arboreum	21.6
NU07	7	Quercus_coccinea	29
NU07	7	Quercus_prinus	14.6
NU07	7	Quercus_prinus	26.7
NU07	7	Quercus_prinus	37.4
NU07	7	Quercus_prinus	40.5
NU07	7	Quercus_prinus	65
NU07	7	Quercus_prinus	93.5
NU07	7	Quercus_velutina	36.1
NU08	8	Acer_rubrum	2.6
NU08	8	Acer_rubrum	2.6
NU08	8	Acer_rubrum	2.6
NU08	8	Acer_rubrum	2.9
NU08	8	Acer_rubrum	3
NU08	8	Acer_rubrum	3.1
NU08	8	Acer_rubrum	3.4
NU08	8	Acer_rubrum	3.5
NU08	8	Acer_rubrum	3.5
NU08	8	Acer_rubrum	3.7
NU08	8	Acer_rubrum	4.3
NU08	8	Acer_rubrum	4.8
NU08	8	Acer_rubrum	4.9
NU08	8	Acer_rubrum	5.1
NU08	8	Acer_rubrum	5.5
NU08	8	Acer_rubrum	6.3
NU08	8	Acer_rubrum	6.6
NU08	8	Acer_rubrum	6.7
NU08	8	Acer_rubrum	6.9
NU08	8	Acer_rubrum	6.9
NU08	8	Acer_rubrum	9.4
NU08	8	Acer_rubrum	9.6
NU08	8	Acer_rubrum	9.6
NU08	8	Acer_rubrum	9.7
NU08	8	Acer_rubrum	9.8
NU08	8	Acer_rubrum	10.4
NU08	8	Acer_rubrum	10.5
NU08	8	Acer_rubrum	10.6
NU08	8	Acer_rubrum	10.9
NU08	8	Acer_rubrum	10.9
NU08	8	Acer_rubrum	13.3
NU08	8	Acer_rubrum	16.9
NU08	8	Acer_rubrum	18.2
NU08	8	Acer_rubrum	21.5
NU08	8	Amelanchier_arborea	3.1
NU08	8	Amelanchier_arborea	3.6
NU08	8	Amelanchier_arborea	4.1
NU08	8	Amelanchier_arborea	6.9
NU08	8	Cornus_florida	3.3
NU08	8	Cornus_florida	4
NU08	8	Cornus_florida	4.6
NU08	8	Cornus_florida	6.3
NU08	8	Nyssa_sylvatica	27.7
NU08	8	Nyssa_sylvatica	33.7
NU08	8	Quercus_coccinea	41.2
NU08	8	Quercus_prinus	65.6
NU08	8	Quercus_prinus	68.6
NU08	8	Quercus_prinus	82
NU08	8	Quercus_rubra	14.2
NU09	9	Acer_rubrum	2.8
NU09	9	Acer_rubrum	2.8
NU09	9	Acer_rubrum	2.9
NU09	9	Acer_rubrum	3
NU09	9	Acer_rubrum	3
NU09	9	Acer_rubrum	3.1
NU09	9	Acer_rubrum	3.4
NU09	9	Acer_rubrum	3.4
NU09	9	Acer_rubrum	4.3
NU09	9	Acer_rubrum	4.9
NU09	9	Acer_rubrum	5.4
NU09	9	Acer_rubrum	5.9
NU09	9	Acer_rubrum	8.3
NU09	9	Acer_rubrum	8.5
NU09	9	Acer_rubrum	11.1
NU09	9	Acer_rubrum	11.4
NU09	9	Acer_rubrum	11.9
NU09	9	Acer_rubrum	13.2
NU09	9	Acer_rubrum	13.5
NU09	9	Acer_rubrum	13.5
NU09	9	Acer_rubrum	13.8
NU09	9	Acer_rubrum	16.5
NU09	9	Acer_rubrum	16.7
NU09	9	Acer_rubrum	18
NU09	9	Acer_rubrum	19.9
NU09	9	Acer_rubrum	21.6
NU09	9	Acer_rubrum	22.3
NU09	9	Acer_rubrum	31.1
NU09	9	Acer_rubrum	34
NU09	9	Acer_saccharum	2.6
NU09	9	Acer_saccharum	2.6
NU09	9	Acer_saccharum	2.9
NU09	9	Acer_saccharum	3.2
NU09	9	Acer_saccharum	3.5
NU09	9	Acer_saccharum	3.5
NU09	9	Acer_saccharum	4.9
NU09	9	Acer_saccharum	18.2
NU09	9	Acer_saccharum	18.3
NU09	9	Amelanchier_arborea	4.9
NU09	9	Carya_glabra	6
NU09	9	Carya_glabra	8.4
NU09	9	Carya_glabra	14.5
NU09	9	Carya_glabra	20.9
NU09	9	Carya_glabra	33.9
NU09	9	Carya_tomentosa	4
NU09	9	Cornus_florida	6.5
NU09	9	Cornus_florida	6.8
NU09	9	Quercus_coccinea	45.6
NU09	9	Quercus_prinus	30.4
NU09	9	Quercus_prinus	31.1
NU09	9	Quercus_prinus	42
NU09	9	Quercus_rubra	78.5
NU09	9	Quercus_velutina	25.3
NU09	9	Robinia_pseudoacacia	12.6
NU09	9	Robinia_pseudoacacia	17.8
NU09	9	Robinia_pseudoacacia	18.3
NU10	10	Acer_rubrum	16
NU10	10	Acer_saccharum	2.7
NU10	10	Acer_saccharum	2.8
NU10	10	Acer_saccharum	2.9
NU10	10	Acer_saccharum	2.9
NU10	10	Acer_saccharum	3
NU10	10	Acer_saccharum	3.1
NU10	10	Acer_saccharum	3.2
NU10	10	Acer_saccharum	3.3
NU10	10	Acer_saccharum	3.5
NU10	10	Acer_saccharum	3.5
NU10	10	Acer_saccharum	3.8
NU10	10	Acer_saccharum	3.9
NU10	10	Acer_saccharum	4.5
NU10	10	Acer_saccharum	4.6
NU10	10	Acer_saccharum	4.8
NU10	10	Acer_saccharum	4.8
NU10	10	Acer_saccharum	4.8
NU10	10	Acer_saccharum	4.9
NU10	10	Acer_saccharum	6.2
NU10	10	Acer_saccharum	6.8
NU10	10	Acer_saccharum	7.2
NU10	10	Acer_saccharum	7.9
NU10	10	Acer_saccharum	8.1
NU10	10	Acer_saccharum	9
NU10	10	Acer_saccharum	10
NU10	10	Acer_saccharum	10.5
NU10	10	Acer_saccharum	11.2
NU10	10	Acer_saccharum	12.8
NU10	10	Acer_saccharum	13.7
NU10	10	Acer_saccharum	16
NU10	10	Acer_saccharum	16.4
NU10	10	Acer_saccharum	17.2
NU10	10	Acer_saccharum	18.9
NU10	10	Aesculus_flava	2.5
NU10	10	Aesculus_flava	3.5
NU10	10	Amelanchier_arborea	3.3
NU10	10	Carya_cordiformis	16.7
NU10	10	Carya_glabra	10.2
NU10	10	Carya_glabra	13.8
NU10	10	Carya_glabra	15.7
NU10	10	Carya_glabra	22.6
NU10	10	Carya_glabra	31.5
NU10	10	Carya_glabra	34.4
NU10	10	Carya_tomentosa	20.1
NU10	10	Cercis_canadensis	4.3
NU10	10	Cornus_florida	9.6
NU10	10	Fraxinus_americana	3
NU10	10	Juglans_nigra	38.5
NU10	10	Ostrya_virginiana	3.1
NU10	10	Quercus_prinus	2.7
NU10	10	Quercus_prinus	3.5
NU10	10	Quercus_prinus	4.4
NU10	10	Quercus_prinus	5.1
NU10	10	Quercus_prinus	7.6
NU10	10	Quercus_prinus	7.8
NU10	10	Quercus_prinus	18.6
NU10	10	Quercus_rubra	11.4
NU10	10	Quercus_rubra	23
NU10	10	Quercus_rubra	28.6
NU10	10	Quercus_rubra	42
NU10	10	Robinia_pseudoacacia	24.5
NU10	10	Tilia_americana	7.8
NU10	10	Tilia_americana	8.2
NU10	10	Tilia_americana	18.7
NU10	10	Tilia_americana	39.1
NM01	11	Acer_rubrum	4.8
NM01	11	Acer_rubrum	35.9
NM01	11	Acer_saccharum	2.5
NM01	11	Acer_saccharum	2.5
NM01	11	Acer_saccharum	4
NM01	11	Acer_saccharum	4.1
NM01	11	Acer_saccharum	4.9
NM01	11	Acer_saccharum	5.3
NM01	11	Acer_saccharum	7.2
NM01	11	Aesculus_flava	20
NM01	11	Carya_glabra	30.4
NM01	11	Carya_tomentosa	23.2
NM01	11	Fagus_grandifolia	2.5
NM01	11	Fagus_grandifolia	2.8
NM01	11	Fagus_grandifolia	3.2
NM01	11	Fagus_grandifolia	13.4
NM01	11	Fagus_grandifolia	24.4
NM01	11	Fagus_grandifolia	35.9
NM01	11	Fagus_grandifolia	46.5
NM01	11	Fagus_grandifolia	68.2
NM01	11	Liriodendron_tulipifera	2.9
NM01	11	Liriodendron_tulipifera	14.8
NM01	11	Liriodendron_tulipifera	37.4
NM01	11	Nyssa_sylvatica	14.5
NM01	11	Ulmus_rubra	2.9
NM01	11	Ulmus_rubra	3.7
NM02	12	Acer_rubrum	23.5
NM02	12	Acer_saccharum	2.6
NM02	12	Acer_saccharum	2.8
NM02	12	Acer_saccharum	2.8
NM02	12	Acer_saccharum	2.8
NM02	12	Acer_saccharum	4
NM02	12	Acer_saccharum	4
NM02	12	Acer_saccharum	4
NM02	12	Acer_saccharum	4.4
NM02	12	Acer_saccharum	4.5
NM02	12	Acer_saccharum	4.7
NM02	12	Acer_saccharum	4.8
NM02	12	Acer_saccharum	5.1
NM02	12	Acer_saccharum	6.2
NM02	12	Acer_saccharum	7.3
NM02	12	Acer_saccharum	12.2
NM02	12	Acer_saccharum	15.5
NM02	12	Acer_saccharum	20.2
NM02	12	Acer_saccharum	55.1
NM02	12	Acer_saccharum	69.7
NM02	12	Aesculus_flava	2.9
NM02	12	Aesculus_flava	5.3
NM02	12	Aesculus_flava	13.5
NM02	12	Amelanchier_arborea	16.8
NM02	12	Castanea_dentata	3.9
NM02	12	Cornus_florida	2.5
NM02	12	Cornus_florida	2.6
NM02	12	Cornus_florida	2.6
NM02	12	Cornus_florida	3.5
NM02	12	Cornus_florida	3.5
NM02	12	Cornus_florida	4.6
NM02	12	Cornus_florida	5.8
NM02	12	Cornus_florida	5.9
NM02	12	Cornus_florida	6.5
NM02	12	Cornus_florida	7.3
NM02	12	Cornus_florida	8.3
NM02	12	Cornus_florida	9.1
NM02	12	Cornus_florida	9.8
NM02	12	Fagus_grandifolia	2.5
NM02	12	Fagus_grandifolia	3.5
NM02	12	Fagus_grandifolia	6.4
NM02	12	Fraxinus_americana	59.2
NM02	12	Liriodendron_tulipifera	43.1
NM02	12	Magnolia_acuminata	29.4
NM02	12	Magnolia_acuminata	37.2
NM02	12	Magnolia_acuminata	42.7
NM02	12	Ostrya_virginiana	7
NM02	12	Quercus_alba	25.1
NM02	12	Quercus_muehlenbergii	13
NM02	12	Quercus_rubra	2.7
NM02	12	Quercus_rubra	8.2
NM02	12	Quercus_rubra	13.4
NM02	12	Tilia_americana	2.8
NM02	12	Tilia_americana	3.1
NM02	12	Tilia_americana	3.5
NM02	12	Tilia_americana	19.6
NM02	12	Tilia_americana	27.3
NM03	13	Acer_rubrum	13.2
NM03	13	Acer_saccharum	2.8
NM03	13	Acer_saccharum	2.9
NM03	13	Acer_saccharum	3
NM03	13	Acer_saccharum	3.9
NM03	13	Acer_saccharum	4.1
NM03	13	Acer_saccharum	4.3
NM03	13	Acer_saccharum	4.5
NM03	13	Acer_saccharum	4.6
NM03	13	Acer_saccharum	4.8
NM03	13	Acer_saccharum	4.9
NM03	13	Acer_saccharum	5.1
NM03	13	Acer_saccharum	5.6
NM03	13	Acer_saccharum	5.7
NM03	13	Acer_saccharum	5.9
NM03	13	Acer_saccharum	6
NM03	13	Acer_saccharum	6.3
NM03	13	Acer_saccharum	7.6
NM03	13	Acer_saccharum	7.9
NM03	13	Acer_saccharum	8.3
NM03	13	Acer_saccharum	8.3
NM03	13	Acer_saccharum	8.3
NM03	13	Acer_saccharum	8.5
NM03	13	Acer_saccharum	9.2
NM03	13	Acer_saccharum	9.7
NM03	13	Acer_saccharum	10.9
NM03	13	Acer_saccharum	12.4
NM03	13	Acer_saccharum	13
NM03	13	Acer_saccharum	13.5
NM03	13	Acer_saccharum	13.8
NM03	13	Acer_saccharum	15.5
NM03	13	Acer_saccharum	17.8
NM03	13	Acer_saccharum	21.6
NM03	13	Acer_saccharum	22.4
NM03	13	Fagus_grandifolia	15.3
NM03	13	Fraxinus_americana	8.9
NM03	13	Fraxinus_americana	30.8
NM03	13	Fraxinus_americana	32.8
NM03	13	Liriodendron_tulipifera	60.8
NM03	13	Quercus_prinus	26.6
NM03	13	Quercus_prinus	39.2
NM03	13	Quercus_prinus	68.5
NM03	13	Quercus_rubra	39.9
NM03	13	Tilia_americana	9.2
NM03	13	Tilia_americana	9.4
NM03	13	Tilia_americana	17.3
NM03	13	Tilia_americana	18.4
NM03	13	Tilia_americana	30.2
NM03	13	Tilia_americana	34.6
NM03	13	Tilia_americana	43.8
NM04	14	Acer_rubrum	4
NM04	14	Acer_rubrum	4.5
NM04	14	Acer_rubrum	5.1
NM04	14	Acer_saccharum	3
NM04	14	Acer_saccharum	3
NM04	14	Acer_saccharum	3.3
NM04	14	Acer_saccharum	3.3
NM04	14	Acer_saccharum	3.5
NM04	14	Acer_saccharum	3.9
NM04	14	Acer_saccharum	4.6
NM04	14	Acer_saccharum	4.8
NM04	14	Acer_saccharum	5.2
NM04	14	Acer_saccharum	6
NM04	14	Acer_saccharum	6.6
NM04	14	Acer_saccharum	6.7
NM04	14	Acer_saccharum	7.7
NM04	14	Acer_saccharum	13.4
NM04	14	Aesculus_flava	4.6
NM04	14	Aesculus_flava	11.1
NM04	14	Fagus_grandifolia	4.6
NM04	14	Fagus_grandifolia	6.4
NM04	14	Fagus_grandifolia	12.5
NM04	14	Fagus_grandifolia	38.5
NM04	14	Fagus_grandifolia	41.1
NM04	14	Liriodendron_tulipifera	26.5
NM04	14	Liriodendron_tulipifera	43.4
NM04	14	Liriodendron_tulipifera	71.8
NM04	14	Ostrya_virginiana	5.4
NM04	14	Quercus_rubra	92.3
NM05	15	Acer_saccharum	4.3
NM05	15	Acer_saccharum	6.3
NM05	15	Acer_saccharum	6.4
NM05	15	Acer_saccharum	11.6
NM05	15	Acer_saccharum	12.3
NM05	15	Acer_saccharum	15.4
NM05	15	Acer_saccharum	64.5
NM05	15	Cornus_florida	10.7
NM05	15	Cornus_florida	10.9
NM05	15	Fagus_grandifolia	6.9
NM05	15	Fagus_grandifolia	10.9
NM05	15	Fagus_grandifolia	13.2
NM05	15	Fagus_grandifolia	18.1
NM05	15	Fagus_grandifolia	21
NM05	15	Fagus_grandifolia	36.5
NM05	15	Magnolia_acuminata	27.2
NM05	15	Quercus_rubra	27.4
NM05	15	Tilia_americana	3.9
NM05	15	Tilia_americana	3.9
NM05	15	Tilia_americana	4.1
NM05	15	Tilia_americana	4.6
NM05	15	Tilia_americana	6.5
NM05	15	Tilia_americana	6.9
NM05	15	Tilia_americana	9.9
NM05	15	Tilia_americana	13.7
NM05	15	Tilia_americana	17.8
NM05	15	Tilia_americana	17.9
NM05	15	Tilia_americana	31.6
NM05	15	Tilia_americana	37.8
NM05	15	Tilia_americana	41.9
NM05	15	Tilia_americana	45.4
NM06	16	Acer_saccharum	2.6
NM06	16	Acer_saccharum	2.6
NM06	16	Acer_saccharum	2.8
NM06	16	Acer_saccharum	3
NM06	16	Acer_saccharum	3.2
NM06	16	Acer_saccharum	3.2
NM06	16	Acer_saccharum	3.4
NM06	16	Acer_saccharum	3.7
NM06	16	Acer_saccharum	3.8
NM06	16	Acer_saccharum	4.2
NM06	16	Acer_saccharum	4.3
NM06	16	Acer_saccharum	4.4
NM06	16	Acer_saccharum	4.7
NM06	16	Acer_saccharum	5.2
NM06	16	Acer_saccharum	5.3
NM06	16	Acer_saccharum	5.7
NM06	16	Acer_saccharum	7.9
NM06	16	Acer_saccharum	9.3
NM06	16	Acer_saccharum	26.9
NM06	16	Betula_lenta	25.1
NM06	16	Carya_ovata	9.7
NM06	16	Cornus_florida	3.8
NM06	16	Cornus_florida	4.3
NM06	16	Cornus_florida	5.2
NM06	16	Cornus_florida	8
NM06	16	Cornus_florida	9.8
NM06	16	Cornus_florida	12.1
NM06	16	Cornus_florida	17.8
NM06	16	Fraxinus_americana	22.9
NM06	16	Liriodendron_tulipifera	2.9
NM06	16	Magnolia_acuminata	38.1
NM06	16	Morus_rubra	4
NM06	16	Tilia_americana	2.6
NM06	16	Tilia_americana	3.1
NM06	16	Tilia_americana	3.5
NM06	16	Tilia_americana	6.6
NM06	16	Tilia_americana	7.6
NM06	16	Tilia_americana	12.6
NM06	16	Tilia_americana	25.5
NM06	16	Tilia_americana	46.4
NM06	16	Tilia_americana	47.1
NM06	16	Ulmus_rubra	2.6
NM06	16	Ulmus_rubra	3.6
NM06	16	Ulmus_rubra	3.7
NM07	17	Acer_rubrum	15
NM07	17	Acer_rubrum	18.6
NM07	17	Acer_rubrum	18.9
NM07	17	Acer_rubrum	19
NM07	17	Acer_rubrum	19.5
NM07	17	Acer_rubrum	32.7
NM07	17	Acer_rubrum	38.8
NM07	17	Acer_rubrum	44.3
NM07	17	Acer_saccharum	2.8
NM07	17	Acer_saccharum	3.1
NM07	17	Acer_saccharum	4
NM07	17	Acer_saccharum	4
NM07	17	Acer_saccharum	5
NM07	17	Acer_saccharum	5.9
NM07	17	Acer_saccharum	6.1
NM07	17	Acer_saccharum	6.3
NM07	17	Acer_saccharum	7.2
NM07	17	Acer_saccharum	7.8
NM07	17	Acer_saccharum	10.4
NM07	17	Acer_saccharum	11.7
NM07	17	Acer_saccharum	12
NM07	17	Acer_saccharum	14.2
NM07	17	Acer_saccharum	15.8
NM07	17	Acer_saccharum	18.9
NM07	17	Aesculus_flava	17
NM07	17	Cornus_florida	2.6
NM07	17	Cornus_florida	3
NM07	17	Fagus_grandifolia	6.5
NM07	17	Fagus_grandifolia	6.5
NM07	17	Fagus_grandifolia	13.8
NM07	17	Fagus_grandifolia	24.4
NM07	17	Fraxinus_americana	23
NM07	17	Magnolia_acuminata	38.4
NM07	17	Oxydendrum_arboreum	12.1
NM07	17	Oxydendrum_arboreum	25.5
NM07	17	Robinia_pseudoacacia	39
NM08	18	Acer_rubrum	4.3
NM08	18	Acer_rubrum	14.1
NM08	18	Acer_rubrum	15.5
NM08	18	Acer_rubrum	36
NM08	18	Acer_saccharum	2.8
NM08	18	Acer_saccharum	2.9
NM08	18	Acer_saccharum	3.8
NM08	18	Acer_saccharum	5.1
NM08	18	Acer_saccharum	5.3
NM08	18	Acer_saccharum	5.5
NM08	18	Acer_saccharum	6
NM08	18	Acer_saccharum	7.1
NM08	18	Acer_saccharum	7.5
NM08	18	Acer_saccharum	9.2
NM08	18	Acer_saccharum	9.6
NM08	18	Acer_saccharum	11.2
NM08	18	Acer_saccharum	62.9
NM08	18	Aesculus_flava	3
NM08	18	Aesculus_flava	6.5
NM08	18	Aesculus_flava	9
NM08	18	Aesculus_flava	9.3
NM08	18	Aesculus_flava	16.9
NM08	18	Betula_lenta	11.8
NM08	18	Betula_lenta	35.6
NM08	18	Carya_glabra	29
NM08	18	Cornus_florida	3.5
NM08	18	Cornus_florida	5.8
NM08	18	Cornus_florida	8.9
NM08	18	Cornus_florida	10.8
NM08	18	Cornus_florida	12.3
NM08	18	Cornus_florida	13.6
NM08	18	Fagus_grandifolia	3.5
NM08	18	Fagus_grandifolia	6.6
NM08	18	Fagus_grandifolia	7.9
NM08	18	Fagus_grandifolia	17.9
NM08	18	Fagus_grandifolia	32.4
NM08	18	Fagus_grandifolia	49.5
NM08	18	Liriodendron_tulipifera	58.2
NM08	18	Magnolia_acuminata	30.7
NM08	18	Magnolia_acuminata	38.6
NM08	18	Ostrya_virginiana	9.2
NM08	18	Quercus_alba	29.1
NM08	18	Quercus_rubra	29.2
NM08	18	Tilia_americana	2.8
NM08	18	Tilia_americana	4.9
NM08	18	Tilia_americana	20.4
NM08	18	Tilia_americana	38.8
NM09	19	Acer_rubrum	2.5
NM09	19	Acer_rubrum	2.5
NM09	19	Acer_rubrum	2.6
NM09	19	Acer_rubrum	2.9
NM09	19	Acer_rubrum	2.9
NM09	19	Acer_rubrum	3
NM09	19	Acer_rubrum	3.5
NM09	19	Acer_rubrum	3.6
NM09	19	Acer_rubrum	4.3
NM09	19	Acer_rubrum	5
NM09	19	Acer_rubrum	6
NM09	19	Acer_rubrum	6.4
NM09	19	Acer_rubrum	7.1
NM09	19	Acer_rubrum	7.7
NM09	19	Acer_rubrum	9.3
NM09	19	Acer_rubrum	9.7
NM09	19	Acer_rubrum	14.4
NM09	19	Acer_rubrum	15
NM09	19	Acer_rubrum	23.1
NM09	19	Acer_rubrum	33.8
NM09	19	Acer_saccharum	3.9
NM09	19	Acer_saccharum	5
NM09	19	Acer_saccharum	9.2
NM09	19	Acer_saccharum	16.4
NM09	19	Acer_saccharum	20
NM09	19	Amelanchier_arborea	12.1
NM09	19	Amelanchier_arborea	12.5
NM09	19	Amelanchier_arborea	13.2
NM09	19	Cornus_florida	3.5
NM09	19	Fagus_grandifolia	3.1
NM09	19	Fagus_grandifolia	3.9
NM09	19	Fagus_grandifolia	4.9
NM09	19	Fagus_grandifolia	8.4
NM09	19	Fagus_grandifolia	8.5
NM09	19	Fagus_grandifolia	9.2
NM09	19	Fagus_grandifolia	18
NM09	19	Fagus_grandifolia	22.2
NM09	19	Fagus_grandifolia	23.8
NM09	19	Fagus_grandifolia	30
NM09	19	Fagus_grandifolia	36.1
NM09	19	Magnolia_acuminata	12.3
NM09	19	Nyssa_sylvatica	30
NM09	19	Oxydendrum_arboreum	7.7
NM09	19	Oxydendrum_arboreum	18.2
NM09	19	Quercus_coccinea	24.3
NM09	19	Quercus_prinus	44.6
NM09	19	Quercus_prinus	65
NM10	20	Acer_rubrum	3.3
NM10	20	Acer_rubrum	15
NM10	20	Acer_saccharum	2.9
NM10	20	Aesculus_flava	2.9
NM10	20	Aesculus_flava	3.4
NM10	20	Aesculus_flava	4.6
NM10	20	Aesculus_flava	5
NM10	20	Aesculus_flava	5.8
NM10	20	Aesculus_flava	9.5
NM10	20	Aesculus_flava	10
NM10	20	Aesculus_flava	17.9
NM10	20	Asimina_triloba	2.6
NM10	20	Asimina_triloba	3
NM10	20	Asimina_triloba	3.7
NM10	20	Asimina_triloba	3.9
NM10	20	Cornus_florida	2.5
NM10	20	Cornus_florida	3
NM10	20	Cornus_florida	3.3
NM10	20	Fagus_grandifolia	3
NM10	20	Fagus_grandifolia	32.5
NM10	20	Fagus_grandifolia	67.5
NM10	20	Fagus_grandifolia	78.7
NM10	20	Fraxinus_americana	3.2
NM10	20	Liriodendron_tulipifera	13
NM10	20	Ulmus_rubra	2.6
NM10	20	Ulmus_rubra	2.8
NM10	20	Ulmus_rubra	2.9
NM10	20	Ulmus_rubra	3.3
NM10	20	Ulmus_rubra	3.5
NM10	20	Ulmus_rubra	4.7
NM10	20	Ulmus_rubra	5
NM10	20	Ulmus_rubra	6.2
NL01	21	Acer_rubrum	11.7
NL01	21	Acer_saccharum	2.7
NL01	21	Acer_saccharum	2.9
NL01	21	Acer_saccharum	3.5
NL01	21	Acer_saccharum	3.5
NL01	21	Acer_saccharum	4
NL01	21	Acer_saccharum	4
NL01	21	Acer_saccharum	4.2
NL01	21	Acer_saccharum	4.6
NL01	21	Acer_saccharum	4.7
NL01	21	Acer_saccharum	4.7
NL01	21	Acer_saccharum	4.8
NL01	21	Acer_saccharum	4.8
NL01	21	Acer_saccharum	5.8
NL01	21	Acer_saccharum	6.8
NL01	21	Acer_saccharum	8.8
NL01	21	Acer_saccharum	14.6
NL01	21	Cornus_florida	3.7
NL01	21	Magnolia_macrophylla	4
NL01	21	Magnolia_macrophylla	5.1
NL01	21	Magnolia_macrophylla	7.3
NL01	21	Magnolia_macrophylla	7.6
NL01	21	Magnolia_macrophylla	9.5
NL01	21	Magnolia_macrophylla	10.1
NL01	21	Magnolia_macrophylla	11.8
NL01	21	Tsuga_canadensis	2.7
NL01	21	Tsuga_canadensis	2.8
NL01	21	Fagus_grandifolia	2.9
NL01	21	Tsuga_canadensis	3.2
NL01	21	Tsuga_canadensis	3.2
NL01	21	Tsuga_canadensis	3.5
NL01	21	Tsuga_canadensis	3.6
NL01	21	Tsuga_canadensis	4.1
NL01	21	Tsuga_canadensis	4.5
NL01	21	Tsuga_canadensis	5
NL01	21	Tsuga_canadensis	5
NL01	21	Fagus_grandifolia	5.2
NL01	21	Tsuga_canadensis	5.2
NL01	21	Tsuga_canadensis	5.4
NL01	21	Tsuga_canadensis	5.4
NL01	21	Tsuga_canadensis	5.7
NL01	21	Tsuga_canadensis	5.8
NL01	21	Tsuga_canadensis	5.8
NL01	21	Tsuga_canadensis	5.9
NL01	21	Fagus_grandifolia	6
NL01	21	Tsuga_canadensis	6
NL01	21	Fagus_grandifolia	6.2
NL01	21	Tsuga_canadensis	6.4
NL01	21	Tsuga_canadensis	6.4
NL01	21	Tsuga_canadensis	6.8
NL01	21	Tsuga_canadensis	7.1
NL01	21	Tsuga_canadensis	7.2
NL01	21	Tsuga_canadensis	7.4
NL01	21	Tsuga_canadensis	8
NL01	21	Tsuga_canadensis	8.1
NL01	21	Tsuga_canadensis	8.4
NL01	21	Tsuga_canadensis	8.7
NL01	21	Tsuga_canadensis	8.7
NL01	21	Tsuga_canadensis	8.8
NL01	21	Tsuga_canadensis	8.8
NL01	21	Tsuga_canadensis	9.2
NL01	21	Tsuga_canadensis	9.2
NL01	21	Tsuga_canadensis	9.4
NL01	21	Tsuga_canadensis	9.5
NL01	21	Tsuga_canadensis	9.7
NL01	21	Tsuga_canadensis	11.4
NL01	21	Tsuga_canadensis	12
NL01	21	Tsuga_canadensis	12.1
NL01	21	Tsuga_canadensis	12.6
NL01	21	Tsuga_canadensis	13
NL01	21	Tsuga_canadensis	13.5
NL01	21	Tsuga_canadensis	14.1
NL01	21	Tsuga_canadensis	16.6
NL01	21	Fagus_grandifolia	47.4
NL01	21	Fagus_grandifolia	62
NL01	21	Tsuga_canadensis	64.2
NL01	21	Fagus_grandifolia	65
NL02	22	Acer_rubrum	2.6
NL02	22	Acer_rubrum	2.7
NL02	22	Acer_rubrum	2.7
NL02	22	Acer_rubrum	2.8
NL02	22	Acer_rubrum	3.5
NL02	22	Acer_rubrum	3.6
NL02	22	Acer_rubrum	3.6
NL02	22	Acer_rubrum	3.7
NL02	22	Acer_rubrum	3.7
NL02	22	Acer_rubrum	3.8
NL02	22	Acer_rubrum	3.8
NL02	22	Acer_rubrum	4
NL02	22	Acer_rubrum	4.3
NL02	22	Acer_rubrum	4.5
NL02	22	Acer_rubrum	5.6
NL02	22	Acer_rubrum	5.7
NL02	22	Acer_rubrum	6.5
NL02	22	Acer_rubrum	6.9
NL02	22	Acer_rubrum	7.3
NL02	22	Acer_saccharum	2.5
NL02	22	Acer_saccharum	2.6
NL02	22	Acer_saccharum	3
NL02	22	Acer_saccharum	3.1
NL02	22	Acer_saccharum	3.2
NL02	22	Acer_saccharum	3.6
NL02	22	Acer_saccharum	4.5
NL02	22	Acer_saccharum	4.8
NL02	22	Acer_saccharum	4.8
NL02	22	Acer_saccharum	7.1
NL02	22	Acer_saccharum	7.9
NL02	22	Aesculus_flava	2.6
NL02	22	Cornus_florida	2.6
NL02	22	Cornus_florida	6.8
NL02	22	Fagus_grandifolia	2.6
NL02	22	Fagus_grandifolia	2.7
NL02	22	Fagus_grandifolia	4.4
NL02	22	Fagus_grandifolia	6.2
NL02	22	Fagus_grandifolia	32.9
NL02	22	Fagus_grandifolia	35.7
NL02	22	Fagus_grandifolia	42.6
NL02	22	Fagus_grandifolia	43.1
NL02	22	Fagus_grandifolia	49.5
NL02	22	Fagus_grandifolia	57.6
NL02	22	Fagus_grandifolia	59.9
NL02	22	Magnolia_macrophylla	3.6
NL02	22	Magnolia_macrophylla	8.3
NL02	22	Tilia_americana	3.6
NL02	22	Tilia_americana	32.1
NL02	22	Tsuga_canadensis	2.8
NL02	22	Tsuga_canadensis	3.9
NL02	22	Tsuga_canadensis	4.2
NL02	22	Tsuga_canadensis	4.3
NL02	22	Tsuga_canadensis	5.4
NL02	22	Tsuga_canadensis	5.6
NL02	22	Tsuga_canadensis	6.4
NL02	22	Tsuga_canadensis	6.7
NL02	22	Tsuga_canadensis	7.5
NL02	22	Tsuga_canadensis	7.8
NL02	22	Tsuga_canadensis	8
NL02	22	Tsuga_canadensis	12.7
NL03	23	Acer_rubrum	2.7
NL03	23	Acer_rubrum	3
NL03	23	Acer_rubrum	3.1
NL03	23	Acer_rubrum	3.1
NL03	23	Acer_rubrum	3.2
NL03	23	Acer_rubrum	3.8
NL03	23	Acer_rubrum	4.6
NL03	23	Acer_rubrum	4.7
NL03	23	Acer_rubrum	4.9
NL03	23	Acer_rubrum	5.5
NL03	23	Acer_rubrum	5.9
NL03	23	Acer_rubrum	8.1
NL03	23	Acer_rubrum	10.1
NL03	23	Acer_saccharum	3.5
NL03	23	Acer_saccharum	4.6
NL03	23	Acer_saccharum	5.3
NL03	23	Fagus_grandifolia	3.9
NL03	23	Fagus_grandifolia	22.2
NL03	23	Fagus_grandifolia	23.7
NL03	23	Fagus_grandifolia	40.5
NL03	23	Fagus_grandifolia	47.3
NL03	23	Fagus_grandifolia	49.2
NL03	23	Fagus_grandifolia	52.4
NL03	23	Magnolia_macrophylla	5.6
NL03	23	Magnolia_macrophylla	6.2
NL03	23	Magnolia_macrophylla	13.7
NL03	23	Quercus_alba	52
NL03	23	Tsuga_canadensis	2.8
NL03	23	Tsuga_canadensis	2.8
NL03	23	Tsuga_canadensis	2.8
NL03	23	Tsuga_canadensis	3.1
NL03	23	Tsuga_canadensis	3.4
NL03	23	Tsuga_canadensis	3.4
NL03	23	Tsuga_canadensis	3.7
NL03	23	Tsuga_canadensis	3.7
NL03	23	Tsuga_canadensis	4
NL03	23	Tsuga_canadensis	4.4
NL03	23	Tsuga_canadensis	4.4
NL03	23	Tsuga_canadensis	4.6
NL03	23	Tsuga_canadensis	4.7
NL03	23	Tsuga_canadensis	5
NL03	23	Tsuga_canadensis	5.2
NL03	23	Tsuga_canadensis	5.3
NL03	23	Tsuga_canadensis	5.5
NL03	23	Tsuga_canadensis	5.5
NL03	23	Tsuga_canadensis	5.7
NL03	23	Tsuga_canadensis	5.7
NL03	23	Tsuga_canadensis	5.8
NL03	23	Tsuga_canadensis	5.9
NL03	23	Tsuga_canadensis	6.1
NL03	23	Tsuga_canadensis	7.1
NL03	23	Tsuga_canadensis	7.3
NL03	23	Tsuga_canadensis	7.4
NL03	23	Tsuga_canadensis	7.5
NL03	23	Tsuga_canadensis	7.6
NL03	23	Tsuga_canadensis	8.7
NL03	23	Tsuga_canadensis	9.2
NL03	23	Tsuga_canadensis	9.3
NL03	23	Tsuga_canadensis	9.3
NL03	23	Tsuga_canadensis	10.1
NL03	23	Tsuga_canadensis	10.9
NL03	23	Tsuga_canadensis	12.1
NL03	23	Tsuga_canadensis	14.4
NL03	23	Tsuga_canadensis	14.5
NL03	23	Tsuga_canadensis	15
NL03	23	Tsuga_canadensis	15.3
NL03	23	Tsuga_canadensis	15.6
NL03	23	Tsuga_canadensis	39
NL04	24	Acer_rubrum	68.5
NL04	24	Fagus_grandifolia	8.7
NL04	24	Fagus_grandifolia	25.1
NL04	24	Fagus_grandifolia	30.4
NL04	24	Fagus_grandifolia	31.5
NL04	24	Fagus_grandifolia	35.5
NL04	24	Fagus_grandifolia	45.3
NL04	24	Fagus_grandifolia	53.3
NL04	24	Magnolia_macrophylla	6.3
NL04	24	Magnolia_macrophylla	28.2
NL04	24	Oxydendrum_arboreum	14.1
NL04	24	Oxydendrum_arboreum	18.7
NL04	24	Tsuga_canadensis	2.8
NL04	24	Tsuga_canadensis	2.9
NL04	24	Tsuga_canadensis	2.9
NL04	24	Tsuga_canadensis	3.2
NL04	24	Tsuga_canadensis	3.2
NL04	24	Tsuga_canadensis	3.4
NL04	24	Tsuga_canadensis	3.5
NL04	24	Tsuga_canadensis	3.5
NL04	24	Tsuga_canadensis	3.8
NL04	24	Tsuga_canadensis	3.8
NL04	24	Tsuga_canadensis	3.9
NL04	24	Tsuga_canadensis	4.1
NL04	24	Tsuga_canadensis	4.1
NL04	24	Tsuga_canadensis	4.3
NL04	24	Tsuga_canadensis	4.4
NL04	24	Tsuga_canadensis	4.6
NL04	24	Tsuga_canadensis	4.8
NL04	24	Tsuga_canadensis	5.5
NL04	24	Tsuga_canadensis	5.8
NL04	24	Tsuga_canadensis	6.3
NL04	24	Tsuga_canadensis	6.5
NL04	24	Tsuga_canadensis	6.7
NL04	24	Tsuga_canadensis	7.5
NL04	24	Tsuga_canadensis	7.7
NL04	24	Tsuga_canadensis	10.2
NL04	24	Tsuga_canadensis	10.3
NL04	24	Tsuga_canadensis	11.8
NL04	24	Tsuga_canadensis	12.3
NL04	24	Tsuga_canadensis	13.8
NL04	24	Tsuga_canadensis	16
NL04	24	Tsuga_canadensis	22.2
NL04	24	Tsuga_canadensis	22.8
NL04	24	Tsuga_canadensis	23.6
NL04	24	Tsuga_canadensis	27.4
NL04	24	Tsuga_canadensis	40
NL05	25	Acer_rubrum	3.3
NL05	25	Acer_rubrum	3.5
NL05	25	Acer_rubrum	5.1
NL05	25	Acer_rubrum	7.3
NL05	25	Acer_rubrum	38.8
NL05	25	Acer_saccharum	6.9
NL05	25	Cornus_florida	7.8
NL05	25	Fagus_grandifolia	3.8
NL05	25	Fagus_grandifolia	4.3
NL05	25	Fagus_grandifolia	4.8
NL05	25	Fagus_grandifolia	5.5
NL05	25	Fagus_grandifolia	6.3
NL05	25	Fagus_grandifolia	10.4
NL05	25	Fagus_grandifolia	42.2
NL05	25	Fagus_grandifolia	48.8
NL05	25	Fagus_grandifolia	50.5
NL05	25	Fagus_grandifolia	67.9
NL05	25	Magnolia_macrophylla	3
NL05	25	Magnolia_macrophylla	7.1
NL05	25	Magnolia_macrophylla	12.9
NL05	25	Tsuga_canadensis	2.7
NL05	25	Tsuga_canadensis	3.7
NL05	25	Tsuga_canadensis	4.7
NL05	25	Tsuga_canadensis	5.6
NL05	25	Tsuga_canadensis	5.8
NL05	25	Tsuga_canadensis	6.4
NL05	25	Tsuga_canadensis	7.2
NL05	25	Tsuga_canadensis	10.1
NL05	25	Tsuga_canadensis	13
NL05	25	Tsuga_canadensis	17.1
NL06	26	Acer_rubrum	2.9
NL06	26	Acer_rubrum	8.7
NL06	26	Acer_rubrum	59.1
NL06	26	Acer_saccharum	3.3
NL06	26	Acer_saccharum	3.5
NL06	26	Acer_saccharum	4.8
NL06	26	Acer_saccharum	7.5
NL06	26	Acer_saccharum	32
NL06	26	Aesculus_flava	7
NL06	26	Betula_lenta	15
NL06	26	Fagus_grandifolia	2.7
NL06	26	Fagus_grandifolia	3.9
NL06	26	Fagus_grandifolia	6.6
NL06	26	Fagus_grandifolia	8.2
NL06	26	Fagus_grandifolia	8.4
NL06	26	Fagus_grandifolia	9.4
NL06	26	Fagus_grandifolia	15.2
NL06	26	Fagus_grandifolia	15.9
NL06	26	Fagus_grandifolia	30.5
NL06	26	Fagus_grandifolia	33.5
NL06	26	Fagus_grandifolia	46
NL06	26	Fagus_grandifolia	50.5
NL06	26	Fraxinus_americana	4.7
NL06	26	Liriodendron_tulipifera	36.9
NL06	26	Liriodendron_tulipifera	42.6
NL06	26	Liriodendron_tulipifera	46.6
NL06	26	Liriodendron_tulipifera	51.3
NL06	26	Magnolia_acuminata	21.5
NL06	26	Magnolia_acuminata	26.6
NL06	26	Tsuga_canadensis	17
NL06	26	Tsuga_canadensis	18.9
NL06	26	Tsuga_canadensis	19
NL07	27	Acer_rubrum	2.5
NL07	27	Acer_rubrum	2.6
NL07	27	Acer_rubrum	2.7
NL07	27	Acer_rubrum	2.9
NL07	27	Acer_rubrum	3.5
NL07	27	Acer_rubrum	3.7
NL07	27	Acer_rubrum	3.7
NL07	27	Acer_rubrum	4.5
NL07	27	Acer_rubrum	12.5
NL07	27	Acer_saccharum	2.9
NL07	27	Acer_saccharum	3.6
NL07	27	Acer_saccharum	11.2
NL07	27	Betula_lenta	33.5
NL07	27	Fagus_grandifolia	3.4
NL07	27	Fagus_grandifolia	8.1
NL07	27	Fagus_grandifolia	10.9
NL07	27	Fagus_grandifolia	14.4
NL07	27	Fagus_grandifolia	15.6
NL07	27	Fagus_grandifolia	17.1
NL07	27	Fagus_grandifolia	42.8
NL07	27	Fagus_grandifolia	77.5
NL07	27	Liriodendron_tulipifera	23.4
NL07	27	Liriodendron_tulipifera	26.8
NL07	27	Magnolia_acuminata	3.5
NL07	27	Magnolia_acuminata	11.9
NL07	27	Magnolia_macrophylla	2.5
NL07	27	Magnolia_macrophylla	2.7
NL07	27	Magnolia_macrophylla	2.8
NL07	27	Magnolia_macrophylla	3.5
NL07	27	Magnolia_macrophylla	3.7
NL07	27	Magnolia_macrophylla	4.7
NL07	27	Magnolia_macrophylla	4.9
NL07	27	Magnolia_macrophylla	5.5
NL07	27	Tilia_americana	18.2
NL07	27	Tsuga_canadensis	11.3
NL07	27	Liriodendron_tulipifera	48.248
NL08	28	Acer_rubrum	2.8
NL08	28	Acer_rubrum	3.2
NL08	28	Acer_rubrum	3.6
NL08	28	Acer_rubrum	4.1
NL08	28	Acer_rubrum	4.6
NL08	28	Acer_rubrum	6.4
NL08	28	Acer_rubrum	7.3
NL08	28	Aesculus_flava	5.4
NL08	28	Aesculus_flava	6.1
NL08	28	Aesculus_flava	6.5
NL08	28	Aesculus_flava	9.2
NL08	28	Aesculus_flava	11.2
NL08	28	Carya_ovata	2.6
NL08	28	Acer_rubrum	71
NL08	28	Cornus_florida	3
NL08	28	Cornus_florida	5.7
NL08	28	Cornus_florida	8.3
NL08	28	Cornus_florida	10.1
NL08	28	Fagus_grandifolia	2.6
NL08	28	Fagus_grandifolia	2.6
NL08	28	Fagus_grandifolia	2.6
NL08	28	Fagus_grandifolia	2.6
NL08	28	Fagus_grandifolia	2.7
NL08	28	Fagus_grandifolia	2.7
NL08	28	Fagus_grandifolia	2.7
NL08	28	Fagus_grandifolia	2.7
NL08	28	Fagus_grandifolia	2.7
NL08	28	Fagus_grandifolia	2.7
NL08	28	Fagus_grandifolia	2.8
NL08	28	Fagus_grandifolia	2.8
NL08	28	Fagus_grandifolia	2.9
NL08	28	Fagus_grandifolia	2.9
NL08	28	Fagus_grandifolia	2.9
NL08	28	Fagus_grandifolia	3.1
NL08	28	Fagus_grandifolia	3.1
NL08	28	Fagus_grandifolia	3.1
NL08	28	Fagus_grandifolia	3.1
NL08	28	Fagus_grandifolia	3.1
NL08	28	Fagus_grandifolia	3.2
NL08	28	Fagus_grandifolia	3.2
NL08	28	Fagus_grandifolia	3.3
NL08	28	Fagus_grandifolia	3.3
NL08	28	Fagus_grandifolia	3.4
NL08	28	Fagus_grandifolia	3.4
NL08	28	Fagus_grandifolia	3.4
NL08	28	Fagus_grandifolia	3.4
NL08	28	Fagus_grandifolia	3.5
NL08	28	Fagus_grandifolia	3.5
NL08	28	Fagus_grandifolia	3.6
NL08	28	Fagus_grandifolia	3.7
NL08	28	Fagus_grandifolia	3.8
NL08	28	Fagus_grandifolia	3.8
NL08	28	Fagus_grandifolia	3.9
NL08	28	Fagus_grandifolia	4
NL08	28	Fagus_grandifolia	4.2
NL08	28	Fagus_grandifolia	4.3
NL08	28	Fagus_grandifolia	4.3
NL08	28	Fagus_grandifolia	4.4
NL08	28	Fagus_grandifolia	4.5
NL08	28	Fagus_grandifolia	4.6
NL08	28	Fagus_grandifolia	4.6
NL08	28	Fagus_grandifolia	5.8
NL08	28	Fagus_grandifolia	7.1
NL08	28	Fagus_grandifolia	7.4
NL08	28	Fagus_grandifolia	9.4
NL08	28	Fagus_grandifolia	79.5
NL08	28	Liriodendron_tulipifera	8.7
NL08	28	Liriodendron_tulipifera	56.1
NL08	28	Liriodendron_tulipifera	66.2
NL08	28	Nyssa_sylvatica	2.6
NL08	28	Nyssa_sylvatica	4.7
NL08	28	Nyssa_sylvatica	13.9
NL08	28	Tilia_americana	3.4
NL08	28	Tilia_americana	3.9
NL08	28	Tsuga_canadensis	5.9
NL08	28	Ulmus_rubra	6.2
NL09	29	Acer_rubrum	3.1
NL09	29	Acer_rubrum	3.1
NL09	29	Acer_rubrum	3.2
NL09	29	Acer_rubrum	4.4
NL09	29	Acer_rubrum	4.8
NL09	29	Acer_rubrum	7.4
NL09	29	Acer_saccharum	2.7
NL09	29	Acer_saccharum	41.5
NL09	29	Acer_saccharum	52.2
NL09	29	Aesculus_flava	7.4
NL09	29	Fagus_grandifolia	2.9
NL09	29	Fagus_grandifolia	3.8
NL09	29	Fagus_grandifolia	3.8
NL09	29	Fagus_grandifolia	5
NL09	29	Fagus_grandifolia	6.9
NL09	29	Fagus_grandifolia	9.9
NL09	29	Fagus_grandifolia	12.2
NL09	29	Fagus_grandifolia	12.7
NL09	29	Fagus_grandifolia	14.4
NL09	29	Fagus_grandifolia	38.2
NL09	29	Fagus_grandifolia	54.4
NL09	29	Hamamelis_virginiana	2.8
NL09	29	Liriodendron_tulipifera	38.5
NL09	29	Ostrya_virginiana	4.9
NL09	29	Tilia_americana	3.5
NL09	29	Tilia_americana	4.5
NL09	29	Tilia_americana	7.9
NL09	29	Tilia_americana	12.5
NL09	29	Tilia_americana	32.1
NL09	29	Tsuga_canadensis	7.2
NL09	29	Tsuga_canadensis	9.6
NL09	29	Betula_lenta	17.297
NL10	30	Acer_rubrum	2.9
NL10	30	Acer_rubrum	2.9
NL10	30	Acer_rubrum	5.1
NL10	30	Acer_rubrum	6.5
NL10	30	Acer_rubrum	10.2
NL10	30	Acer_rubrum	12
NL10	30	Acer_rubrum	16.6
NL10	30	Acer_rubrum	18.2
NL10	30	Acer_saccharum	2.5
NL10	30	Acer_saccharum	2.5
NL10	30	Acer_saccharum	2.5
NL10	30	Acer_saccharum	2.6
NL10	30	Acer_saccharum	2.8
NL10	30	Acer_saccharum	3
NL10	30	Acer_saccharum	3.2
NL10	30	Acer_saccharum	3.3
NL10	30	Acer_saccharum	3.5
NL10	30	Acer_saccharum	3.8
NL10	30	Acer_saccharum	4.3
NL10	30	Acer_saccharum	5.5
NL10	30	Acer_saccharum	5.8
NL10	30	Acer_saccharum	7.1
NL10	30	Acer_saccharum	8.1
NL10	30	Acer_saccharum	8.4
NL10	30	Acer_saccharum	12
NL10	30	Aesculus_flava	2.7
NL10	30	Aesculus_flava	2.8
NL10	30	Aesculus_flava	4.4
NL10	30	Aesculus_flava	7.1
NL10	30	Fagus_grandifolia	2.5
NL10	30	Fagus_grandifolia	2.6
NL10	30	Fagus_grandifolia	2.7
NL10	30	Fagus_grandifolia	3.3
NL10	30	Fagus_grandifolia	9.7
NL10	30	Fagus_grandifolia	11.9
NL10	30	Fagus_grandifolia	32.7
NL10	30	Fagus_grandifolia	41.5
NL10	30	Fagus_grandifolia	55.1
NL10	30	Fraxinus_americana	51.3
NL10	30	Magnolia_macrophylla	2.8
NL10	30	Magnolia_macrophylla	3.7
NL10	30	Ulmus_rubra	2.8
NL10	30	Ulmus_rubra	2.8
NL10	30	Ulmus_rubra	5.6
EU01	31	Acer_rubrum	2.5
EU01	31	Acer_rubrum	2.7
EU01	31	Acer_rubrum	3.1
EU01	31	Acer_rubrum	3.1
EU01	31	Acer_rubrum	3.3
EU01	31	Acer_rubrum	3.5
EU01	31	Acer_rubrum	4.5
EU01	31	Acer_rubrum	4.6
EU01	31	Acer_rubrum	5.1
EU01	31	Acer_rubrum	5.2
EU01	31	Acer_rubrum	5.4
EU01	31	Acer_rubrum	5.5
EU01	31	Acer_rubrum	5.5
EU01	31	Acer_rubrum	5.9
EU01	31	Acer_rubrum	6.5
EU01	31	Acer_rubrum	6.5
EU01	31	Acer_rubrum	7
EU01	31	Acer_rubrum	8.6
EU01	31	Acer_rubrum	10
EU01	31	Acer_rubrum	10.2
EU01	31	Acer_rubrum	10.4
EU01	31	Acer_rubrum	11.1
EU01	31	Acer_rubrum	11.5
EU01	31	Acer_rubrum	11.8
EU01	31	Acer_rubrum	12
EU01	31	Acer_rubrum	13.7
EU01	31	Acer_rubrum	13.9
EU01	31	Acer_rubrum	21
EU01	31	Acer_rubrum	26.6
EU01	31	Acer_rubrum	28.1
EU01	31	Acer_rubrum	32.7
EU01	31	Acer_saccharum	3.5
EU01	31	Acer_saccharum	3.7
EU01	31	Acer_saccharum	4.7
EU01	31	Acer_saccharum	6.9
EU01	31	Acer_saccharum	7
EU01	31	Carya_glabra	12.5
EU01	31	Carya_glabra	14.9
EU01	31	Carya_glabra	19
EU01	31	Carya_tomentosa	28.5
EU01	31	Carya_glabra	29.3
EU01	31	Carya_glabra	34.5
EU01	31	Carya_glabra	40.3
EU01	31	Carya_tomentosa	25.9
EU01	31	Cercis_canadensis	3.2
EU01	31	Cercis_canadensis	4.3
EU01	31	Cornus_florida	3
EU01	31	Cornus_florida	3.7
EU01	31	Cornus_florida	4.9
EU01	31	Cornus_florida	6.1
EU01	31	Cornus_florida	6.2
EU01	31	Cornus_florida	6.2
EU01	31	Fagus_grandifolia	4.5
EU01	31	Nyssa_sylvatica	4.6
EU01	31	Nyssa_sylvatica	6.5
EU01	31	Nyssa_sylvatica	14.5
EU01	31	Nyssa_sylvatica	37.9
EU01	31	Oxydendrum_arboreum	7.6
EU01	31	Quercus_rubra	11.6
EU01	31	Tsuga_canadensis	8.2
EU02	32	Acer_rubrum	2.9
EU02	32	Acer_rubrum	3
EU02	32	Acer_rubrum	3
EU02	32	Acer_rubrum	3.2
EU02	32	Acer_rubrum	3.5
EU02	32	Acer_rubrum	3.8
EU02	32	Acer_rubrum	4
EU02	32	Acer_rubrum	4
EU02	32	Acer_rubrum	4.2
EU02	32	Acer_rubrum	4.5
EU02	32	Acer_rubrum	4.5
EU02	32	Acer_rubrum	4.5
EU02	32	Acer_rubrum	4.8
EU02	32	Acer_rubrum	4.8
EU02	32	Acer_rubrum	5
EU02	32	Acer_rubrum	5
EU02	32	Acer_rubrum	5
EU02	32	Acer_rubrum	5.2
EU02	32	Acer_rubrum	5.4
EU02	32	Acer_rubrum	5.5
EU02	32	Acer_rubrum	6
EU02	32	Acer_rubrum	6.3
EU02	32	Acer_rubrum	6.5
EU02	32	Acer_rubrum	7
EU02	32	Acer_rubrum	7.6
EU02	32	Acer_rubrum	8
EU02	32	Acer_rubrum	8.3
EU02	32	Acer_rubrum	8.3
EU02	32	Acer_rubrum	8.5
EU02	32	Acer_rubrum	8.6
EU02	32	Acer_rubrum	8.7
EU02	32	Acer_rubrum	9.3
EU02	32	Acer_rubrum	9.3
EU02	32	Acer_rubrum	9.4
EU02	32	Acer_rubrum	9.6
EU02	32	Acer_rubrum	9.7
EU02	32	Acer_rubrum	11.9
EU02	32	Acer_rubrum	12.5
EU02	32	Acer_rubrum	12.8
EU02	32	Acer_rubrum	15
EU02	32	Acer_rubrum	18.6
EU02	32	Acer_rubrum	21
EU02	32	Acer_rubrum	22
EU02	32	Acer_rubrum	25.4
EU02	32	Acer_rubrum	34.4
EU02	32	Amelanchier_arborea	3.2
EU02	32	Carya_glabra	12.9
EU02	32	Carya_glabra	31.4
EU02	32	Cornus_florida	2.6
EU02	32	Cornus_florida	3
EU02	32	Cornus_florida	3.3
EU02	32	Cornus_florida	3.5
EU02	32	Cornus_florida	3.5
EU02	32	Cornus_florida	5
EU02	32	Fagus_grandifolia	3.1
EU02	32	Magnolia_acuminata	24.2
EU02	32	Nyssa_sylvatica	11.2
EU02	32	Nyssa_sylvatica	14
EU02	32	Nyssa_sylvatica	22.8
EU02	32	Oxydendrum_arboreum	15.3
EU02	32	Oxydendrum_arboreum	15.5
EU02	32	Oxydendrum_arboreum	16.1
EU02	32	Oxydendrum_arboreum	18.5
EU02	32	Oxydendrum_arboreum	19.5
EU02	32	Quercus_alba	69
EU02	32	Quercus_prinus	61.6
EU02	32	Quercus_velutina	15.7
EU02	32	Robinia_pseudoacacia	22.4
EU03	33	Acer_rubrum	2.7
EU03	33	Acer_rubrum	2.7
EU03	33	Acer_rubrum	3.1
EU03	33	Acer_rubrum	3.1
EU03	33	Acer_rubrum	3.2
EU03	33	Acer_rubrum	3.4
EU03	33	Acer_rubrum	3.5
EU03	33	Acer_rubrum	3.8
EU03	33	Acer_rubrum	4
EU03	33	Acer_rubrum	4
EU03	33	Acer_rubrum	4.1
EU03	33	Acer_rubrum	4.1
EU03	33	Acer_rubrum	4.2
EU03	33	Acer_rubrum	4.2
EU03	33	Acer_rubrum	4.3
EU03	33	Acer_rubrum	4.4
EU03	33	Acer_rubrum	4.8
EU03	33	Acer_rubrum	5.1
EU03	33	Acer_rubrum	5.1
EU03	33	Acer_rubrum	5.3
EU03	33	Acer_rubrum	5.3
EU03	33	Acer_rubrum	5.5
EU03	33	Acer_rubrum	5.9
EU03	33	Acer_rubrum	6.3
EU03	33	Acer_rubrum	6.4
EU03	33	Acer_rubrum	6.7
EU03	33	Acer_rubrum	7
EU03	33	Acer_rubrum	7
EU03	33	Acer_rubrum	7.2
EU03	33	Acer_rubrum	7.6
EU03	33	Acer_rubrum	7.6
EU03	33	Acer_rubrum	8.2
EU03	33	Acer_rubrum	8.3
EU03	33	Acer_rubrum	8.7
EU03	33	Acer_rubrum	8.9
EU03	33	Acer_rubrum	9.2
EU03	33	Acer_rubrum	9.2
EU03	33	Acer_rubrum	10
EU03	33	Acer_rubrum	10.3
EU03	33	Acer_rubrum	10.4
EU03	33	Acer_rubrum	10.5
EU03	33	Acer_rubrum	10.9
EU03	33	Acer_rubrum	11.5
EU03	33	Acer_rubrum	12.5
EU03	33	Acer_rubrum	13.1
EU03	33	Acer_rubrum	23
EU03	33	Amelanchier_arborea	2.9
EU03	33	Carya_glabra	26.9
EU03	33	Carya_tomentosa	6.4
EU03	33	Cornus_florida	3
EU03	33	Cornus_florida	3.9
EU03	33	Cornus_florida	4.2
EU03	33	Cornus_florida	8.6
EU03	33	Fagus_grandifolia	4.4
EU03	33	Nyssa_sylvatica	3
EU03	33	Nyssa_sylvatica	3.1
EU03	33	Nyssa_sylvatica	3.1
EU03	33	Nyssa_sylvatica	3.6
EU03	33	Nyssa_sylvatica	27
EU03	33	Oxydendrum_arboreum	4.7
EU03	33	Oxydendrum_arboreum	4.7
EU03	33	Oxydendrum_arboreum	5.5
EU03	33	Oxydendrum_arboreum	6.7
EU03	33	Oxydendrum_arboreum	7.2
EU03	33	Oxydendrum_arboreum	11.7
EU03	33	Oxydendrum_arboreum	14.7
EU03	33	Oxydendrum_arboreum	17.8
EU03	33	Oxydendrum_arboreum	22.3
EU03	33	Quercus_prinus	8.1
EU03	33	Quercus_prinus	8.5
EU03	33	Quercus_prinus	8.8
EU03	33	Quercus_prinus	42.4
EU03	33	Quercus_prinus	66
EU03	33	Quercus_velutina	44.6
EU03	33	Quercus_velutina	47.6
EU04	34	Acer_rubrum	2.5
EU04	34	Acer_rubrum	2.7
EU04	34	Acer_rubrum	2.7
EU04	34	Acer_rubrum	3.2
EU04	34	Acer_rubrum	3.5
EU04	34	Acer_rubrum	3.6
EU04	34	Acer_rubrum	4.7
EU04	34	Acer_rubrum	5.2
EU04	34	Acer_rubrum	5.3
EU04	34	Acer_rubrum	5.4
EU04	34	Acer_rubrum	5.4
EU04	34	Acer_rubrum	5.6
EU04	34	Acer_rubrum	6.7
EU04	34	Acer_rubrum	7.4
EU04	34	Acer_rubrum	7.8
EU04	34	Acer_rubrum	8.8
EU04	34	Acer_rubrum	9.5
EU04	34	Acer_rubrum	9.5
EU04	34	Acer_rubrum	9.6
EU04	34	Acer_rubrum	9.9
EU04	34	Acer_rubrum	10.4
EU04	34	Acer_rubrum	12.7
EU04	34	Acer_rubrum	17.1
EU04	34	Amelanchier_arborea	2.8
EU04	34	Nyssa_sylvatica	2.7
EU04	34	Nyssa_sylvatica	3.2
EU04	34	Nyssa_sylvatica	3.4
EU04	34	Nyssa_sylvatica	3.8
EU04	34	Nyssa_sylvatica	4
EU04	34	Nyssa_sylvatica	6.1
EU04	34	Nyssa_sylvatica	6.3
EU04	34	Oxydendrum_arboreum	3.1
EU04	34	Oxydendrum_arboreum	3.6
EU04	34	Oxydendrum_arboreum	3.8
EU04	34	Oxydendrum_arboreum	4.2
EU04	34	Oxydendrum_arboreum	4.9
EU04	34	Oxydendrum_arboreum	5.8
EU04	34	Oxydendrum_arboreum	6.3
EU04	34	Oxydendrum_arboreum	6.3
EU04	34	Oxydendrum_arboreum	7.4
EU04	34	Oxydendrum_arboreum	8.1
EU04	34	Oxydendrum_arboreum	8.2
EU04	34	Oxydendrum_arboreum	8.3
EU04	34	Oxydendrum_arboreum	9.1
EU04	34	Oxydendrum_arboreum	9.7
EU04	34	Oxydendrum_arboreum	10.6
EU04	34	Oxydendrum_arboreum	12.4
EU04	34	Oxydendrum_arboreum	12.5
EU04	34	Oxydendrum_arboreum	12.8
EU04	34	Oxydendrum_arboreum	14.6
EU04	34	Pinus_echinata	26.2
EU04	34	Quercus_alba	12.5
EU04	34	Quercus_coccinea	40.3
EU04	34	Quercus_prinus	3.1
EU04	34	Quercus_prinus	12
EU04	34	Quercus_prinus	36.8
EU04	34	Quercus_prinus	37.8
EU04	34	Quercus_prinus	65.7
EU04	34	Quercus_velutina	27.1
EU04	34	Quercus_velutina	47.6
EU04	34	Quercus_coccinea	48.5
EU04	34	Tsuga_canadensis	2.7
EU05	35	Acer_rubrum	2.5
EU05	35	Acer_rubrum	2.7
EU05	35	Acer_rubrum	3
EU05	35	Acer_rubrum	3.1
EU05	35	Acer_rubrum	3.5
EU05	35	Acer_rubrum	3.5
EU05	35	Acer_rubrum	4.4
EU05	35	Acer_rubrum	4.5
EU05	35	Acer_rubrum	4.6
EU05	35	Acer_rubrum	5
EU05	35	Acer_rubrum	5.4
EU05	35	Acer_rubrum	5.8
EU05	35	Acer_rubrum	5.8
EU05	35	Acer_rubrum	6.1
EU05	35	Acer_rubrum	6.4
EU05	35	Acer_rubrum	7.3
EU05	35	Acer_rubrum	7.3
EU05	35	Acer_rubrum	7.7
EU05	35	Acer_rubrum	8.4
EU05	35	Acer_rubrum	9.7
EU05	35	Acer_rubrum	10.3
EU05	35	Acer_rubrum	12.5
EU05	35	Acer_rubrum	17.7
EU05	35	Cornus_florida	6.8
EU05	35	Nyssa_sylvatica	3.8
EU05	35	Oxydendrum_arboreum	3
EU05	35	Oxydendrum_arboreum	3.7
EU05	35	Oxydendrum_arboreum	3.9
EU05	35	Oxydendrum_arboreum	5.4
EU05	35	Oxydendrum_arboreum	5.4
EU05	35	Oxydendrum_arboreum	6.2
EU05	35	Oxydendrum_arboreum	6.9
EU05	35	Oxydendrum_arboreum	7.8
EU05	35	Oxydendrum_arboreum	8.3
EU05	35	Oxydendrum_arboreum	11.2
EU05	35	Oxydendrum_arboreum	11.3
EU05	35	Oxydendrum_arboreum	11.3
EU05	35	Oxydendrum_arboreum	11.7
EU05	35	Oxydendrum_arboreum	12.5
EU05	35	Oxydendrum_arboreum	13.6
EU05	35	Oxydendrum_arboreum	14.2
EU05	35	Oxydendrum_arboreum	14.5
EU05	35	Quercus_prinus	35.5
EU05	35	Quercus_prinus	38.8
EU05	35	Quercus_prinus	42.7
EU05	35	Quercus_prinus	44.2
EU05	35	Quercus_prinus	44.3
EU05	35	Quercus_prinus	44.9
EU05	35	Quercus_prinus	49.6
EU05	35	Quercus_prinus	54.5
EU06	36	Acer_rubrum	2.6
EU06	36	Acer_rubrum	3
EU06	36	Acer_rubrum	3.1
EU06	36	Acer_rubrum	3.1
EU06	36	Acer_rubrum	3.6
EU06	36	Acer_rubrum	4.1
EU06	36	Acer_rubrum	5
EU06	36	Acer_rubrum	5.5
EU06	36	Acer_rubrum	6.2
EU06	36	Acer_rubrum	6.4
EU06	36	Acer_rubrum	8
EU06	36	Acer_rubrum	8.8
EU06	36	Acer_rubrum	9
EU06	36	Acer_rubrum	9.3
EU06	36	Acer_rubrum	9.8
EU06	36	Acer_saccharum	2.6
EU06	36	Acer_saccharum	4.7
EU06	36	Acer_saccharum	5.4
EU06	36	Acer_saccharum	6.3
EU06	36	Acer_saccharum	6.4
EU06	36	Acer_saccharum	6.9
EU06	36	Acer_saccharum	7
EU06	36	Acer_saccharum	8.7
EU06	36	Acer_saccharum	12.2
EU06	36	Carya_glabra	7.8
EU06	36	Carya_glabra	17
EU06	36	Carya_glabra	6.1
EU06	36	Cornus_florida	2.5
EU06	36	Cornus_florida	2.6
EU06	36	Cornus_florida	3.9
EU06	36	Cornus_florida	4.8
EU06	36	Cornus_florida	4.9
EU06	36	Cornus_florida	5.1
EU06	36	Cornus_florida	5.2
EU06	36	Cornus_florida	5.5
EU06	36	Cornus_florida	5.8
EU06	36	Cornus_florida	6.1
EU06	36	Cornus_florida	6.5
EU06	36	Cornus_florida	6.6
EU06	36	Fagus_grandifolia	3.6
EU06	36	Fagus_grandifolia	7.4
EU06	36	Oxydendrum_arboreum	18.1
EU06	36	Oxydendrum_arboreum	23.9
EU06	36	Quercus_alba	20.4
EU06	36	Quercus_prinus	13.5
EU06	36	Quercus_prinus	15.5
EU06	36	Quercus_prinus	15.8
EU06	36	Quercus_prinus	22.2
EU06	36	Quercus_prinus	73.9
EU06	36	Quercus_prinus	74.7
EU06	36	Quercus_rubra	3.4
EU06	36	Tsuga_canadensis	2.9
EU07	37	Acer_rubrum	3.1
EU07	37	Acer_rubrum	3.2
EU07	37	Acer_rubrum	3.3
EU07	37	Acer_rubrum	3.9
EU07	37	Acer_rubrum	4
EU07	37	Acer_rubrum	5.4
EU07	37	Acer_rubrum	5.8
EU07	37	Acer_rubrum	5.8
EU07	37	Acer_rubrum	7.1
EU07	37	Acer_rubrum	7.5
EU07	37	Acer_rubrum	8.1
EU07	37	Acer_rubrum	8.3
EU07	37	Acer_rubrum	9.2
EU07	37	Acer_rubrum	9.6
EU07	37	Acer_rubrum	9.6
EU07	37	Acer_rubrum	11.7
EU07	37	Acer_rubrum	12.4
EU07	37	Acer_rubrum	15.6
EU07	37	Acer_rubrum	16.5
EU07	37	Amelanchier_arborea	3.4
EU07	37	Amelanchier_arborea	4.2
EU07	37	Liriodendron_tulipifera	23.3
EU07	37	Oxydendrum_arboreum	3.5
EU07	37	Oxydendrum_arboreum	7
EU07	37	Oxydendrum_arboreum	8.3
EU07	37	Oxydendrum_arboreum	9.1
EU07	37	Oxydendrum_arboreum	9.6
EU07	37	Oxydendrum_arboreum	9.9
EU07	37	Oxydendrum_arboreum	10.8
EU07	37	Oxydendrum_arboreum	13.8
EU07	37	Oxydendrum_arboreum	14.1
EU07	37	Oxydendrum_arboreum	14.7
EU07	37	Oxydendrum_arboreum	17.3
EU07	37	Oxydendrum_arboreum	17.3
EU07	37	Quercus_alba	7.9
EU07	37	Quercus_alba	14.5
EU07	37	Quercus_alba	14.8
EU07	37	Quercus_alba	17.5
EU07	37	Quercus_alba	34.8
EU07	37	Quercus_prinus	30
EU07	37	Quercus_prinus	61
EU07	37	Quercus_velutina	44.4
EU08	38	Acer_rubrum	2.8
EU08	38	Acer_rubrum	4.2
EU08	38	Acer_rubrum	5.9
EU08	38	Acer_rubrum	6.4
EU08	38	Acer_rubrum	10.5
EU08	38	Acer_rubrum	13.6
EU08	38	Acer_rubrum	17.8
EU08	38	Acer_rubrum	18.8
EU08	38	Acer_rubrum	29.5
EU08	38	Acer_saccharum	5.5
EU08	38	Acer_saccharum	8.3
EU08	38	Acer_saccharum	15.9
EU08	38	Amelanchier_arborea	6.7
EU08	38	Amelanchier_arborea	8.7
EU08	38	Carya_glabra	21
EU08	38	Cornus_florida	2.8
EU08	38	Cornus_florida	3.8
EU08	38	Cornus_florida	5.8
EU08	38	Fagus_grandifolia	3.4
EU08	38	Fagus_grandifolia	6.3
EU08	38	Nyssa_sylvatica	20.4
EU08	38	Nyssa_sylvatica	29.7
EU08	38	Nyssa_sylvatica	34.2
EU08	38	Nyssa_sylvatica	50.5
EU08	38	Oxydendrum_arboreum	3.4
EU08	38	Oxydendrum_arboreum	7.5
EU08	38	Oxydendrum_arboreum	9.7
EU08	38	Oxydendrum_arboreum	12
EU08	38	Oxydendrum_arboreum	14.5
EU08	38	Oxydendrum_arboreum	19.4
EU08	38	Quercus_prinus	6.9
EU08	38	Quercus_prinus	12.2
EU08	38	Quercus_prinus	18.1
EU08	38	Quercus_prinus	18.4
EU08	38	Quercus_prinus	71.7
EU08	38	Quercus_velutina	21.6
EU08	38	Quercus_velutina	33.7
EU08	38	Quercus_velutina	35.9
EU08	38	Quercus_velutina	49.7
EU09	39	Acer_rubrum	2.5
EU09	39	Acer_rubrum	2.8
EU09	39	Acer_rubrum	3
EU09	39	Acer_rubrum	3.1
EU09	39	Acer_rubrum	3.1
EU09	39	Acer_rubrum	3.5
EU09	39	Acer_rubrum	3.6
EU09	39	Acer_rubrum	3.7
EU09	39	Acer_rubrum	3.8
EU09	39	Acer_rubrum	4.4
EU09	39	Acer_rubrum	4.5
EU09	39	Acer_rubrum	4.6
EU09	39	Acer_rubrum	5.4
EU09	39	Acer_rubrum	5.5
EU09	39	Acer_rubrum	5.8
EU09	39	Acer_rubrum	5.9
EU09	39	Acer_rubrum	6
EU09	39	Acer_rubrum	7.1
EU09	39	Acer_rubrum	7.4
EU09	39	Acer_rubrum	9.4
EU09	39	Acer_rubrum	13.5
EU09	39	Amelanchier_arborea	3.4
EU09	39	Nyssa_sylvatica	43.6
EU09	39	Oxydendrum_arboreum	3
EU09	39	Oxydendrum_arboreum	3.1
EU09	39	Oxydendrum_arboreum	3.8
EU09	39	Oxydendrum_arboreum	4.5
EU09	39	Oxydendrum_arboreum	4.6
EU09	39	Oxydendrum_arboreum	4.9
EU09	39	Oxydendrum_arboreum	5
EU09	39	Oxydendrum_arboreum	5.5
EU09	39	Oxydendrum_arboreum	6
EU09	39	Oxydendrum_arboreum	9.6
EU09	39	Oxydendrum_arboreum	10.5
EU09	39	Oxydendrum_arboreum	10.7
EU09	39	Oxydendrum_arboreum	10.8
EU09	39	Oxydendrum_arboreum	11.5
EU09	39	Oxydendrum_arboreum	11.6
EU09	39	Oxydendrum_arboreum	13.6
EU09	39	Oxydendrum_arboreum	16
EU09	39	Oxydendrum_arboreum	17
EU09	39	Quercus_prinus	3.1
EU09	39	Quercus_prinus	26.9
EU09	39	Quercus_prinus	31.8
EU09	39	Quercus_prinus	34.2
EU09	39	Quercus_prinus	45.8
EU09	39	Quercus_prinus	59.8
EU09	39	Quercus_velutina	43.4
EU10	40	Acer_rubrum	12.4
EU10	40	Acer_rubrum	46.7
EU10	40	Acer_saccharum	2.5
EU10	40	Acer_saccharum	3.4
EU10	40	Acer_saccharum	3.5
EU10	40	Acer_saccharum	3.7
EU10	40	Acer_saccharum	3.7
EU10	40	Acer_saccharum	4.1
EU10	40	Acer_saccharum	4.2
EU10	40	Acer_saccharum	4.5
EU10	40	Acer_saccharum	4.8
EU10	40	Acer_saccharum	4.9
EU10	40	Acer_saccharum	5.7
EU10	40	Acer_saccharum	6.9
EU10	40	Acer_saccharum	8.7
EU10	40	Acer_saccharum	9
EU10	40	Acer_saccharum	10.3
EU10	40	Acer_saccharum	11.9
EU10	40	Acer_saccharum	15.9
EU10	40	Acer_saccharum	16.3
EU10	40	Acer_saccharum	19.8
EU10	40	Acer_saccharum	23.3
EU10	40	Acer_saccharum	26.2
EU10	40	Acer_saccharum	29.4
EU10	40	Carya_glabra	31.8
EU10	40	Carya_ovata	14.3
EU10	40	Carya_ovata	17.5
EU10	40	Cornus_florida	8.7
EU10	40	Cornus_florida	9.3
EU10	40	Nyssa_sylvatica	54.7
EU10	40	Oxydendrum_arboreum	22.5
EU10	40	Quercus_prinus	33.9
EU10	40	Quercus_rubra	46.3
EM01	41	Acer_saccharum	3.9
EM01	41	Acer_saccharum	6
EM01	41	Acer_saccharum	7.8
EM01	41	Acer_saccharum	8.1
EM01	41	Acer_saccharum	8.5
EM01	41	Acer_saccharum	16.4
EM01	41	Aesculus_flava	3.2
EM01	41	Aesculus_flava	5.9
EM01	41	Aesculus_flava	9.7
EM01	41	Carpinus_caroliniana	3
EM01	41	Carya_tomentosa	22.6
EM01	41	Fagus_grandifolia	2.6
EM01	41	Fagus_grandifolia	2.7
EM01	41	Fraxinus_americana	2.7
EM01	41	Fraxinus_americana	3
EM01	41	Fraxinus_americana	5.1
EM01	41	Liriodendron_tulipifera	32
EM01	41	Liriodendron_tulipifera	44
EM01	41	Tilia_americana	2.7
EM01	41	Tilia_americana	2.9
EM01	41	Tilia_americana	3
EM01	41	Tilia_americana	3.2
EM01	41	Tilia_americana	3.4
EM01	41	Tilia_americana	3.9
EM01	41	Tilia_americana	4.1
EM01	41	Tilia_americana	5.2
EM01	41	Tilia_americana	6.7
EM01	41	Tilia_americana	40.1
EM01	41	Tilia_americana	42.1
EM01	41	Tilia_americana	45.1
EM01	41	Tilia_americana	48
EM01	41	Tilia_americana	52.1
EM01	41	Ulmus_rubra	3
EM01	41	Ulmus_rubra	3.2
EM01	41	Ulmus_rubra	3.5
EM01	41	Ulmus_rubra	3.5
EM01	41	Ulmus_rubra	3.9
EM01	41	Ulmus_rubra	4
EM01	41	Ulmus_rubra	4.5
EM01	41	Ulmus_rubra	16.6
EM02	42	Acer_saccharum	2.7
EM02	42	Acer_saccharum	6.3
EM02	42	Acer_saccharum	6.3
EM02	42	Acer_saccharum	6.6
EM02	42	Acer_saccharum	7
EM02	42	Acer_saccharum	7
EM02	42	Acer_saccharum	7.9
EM02	42	Acer_saccharum	8.5
EM02	42	Acer_saccharum	9.2
EM02	42	Acer_saccharum	9.5
EM02	42	Acer_saccharum	12.4
EM02	42	Acer_saccharum	18.9
EM02	42	Acer_saccharum	29.7
EM02	42	Acer_saccharum	43.8
EM02	42	Aesculus_flava	21.6
EM02	42	Fagus_grandifolia	3.7
EM02	42	Fraxinus_americana	22.8
EM02	42	Fraxinus_americana	60.1
EM02	42	Nyssa_sylvatica	50.5
EM02	42	Ulmus_rubra	2.6
EM03	43	Acer_saccharum	2.5
EM03	43	Acer_saccharum	3.1
EM03	43	Acer_saccharum	3.3
EM03	43	Acer_saccharum	5
EM03	43	Acer_saccharum	7.2
EM03	43	Acer_saccharum	10.1
EM03	43	Acer_saccharum	13.8
EM03	43	Acer_saccharum	14.9
EM03	43	Acer_saccharum	17.4
EM03	43	Acer_saccharum	26.2
EM03	43	Aesculus_flava	10.2
EM03	43	Aesculus_flava	13.5
EM03	43	Aesculus_flava	17.7
EM03	43	Fagus_grandifolia	11.1
EM03	43	Fagus_grandifolia	16.2
EM03	43	Fraxinus_americana	22.8
EM03	43	Fraxinus_americana	24.5
EM03	43	Juglans_nigra	70
EM03	43	Liriodendron_tulipifera	39.4
EM03	43	Nyssa_sylvatica	36.1
[truncated: 1,817 more rows]

## Sheet: 1999
Plot_name	Plot	Species	dbh
NU01	1	Acer_saccharum	3
NU01	1	Acer_saccharum	3.6
NU01	1	Acer_saccharum	4.2
NU01	1	Acer_saccharum	4.3
NU01	1	Acer_saccharum	4.5
NU01	1	Acer_saccharum	5
NU01	1	Acer_saccharum	5.2
NU01	1	Acer_saccharum	5.2
NU01	1	Acer_saccharum	5.5
NU01	1	Acer_saccharum	5.7
NU01	1	Acer_saccharum	6.1
NU01	1	Acer_saccharum	7.3
NU01	1	Acer_saccharum	7.3
NU01	1	Acer_saccharum	8.2
NU01	1	Acer_saccharum	8.4
NU01	1	Acer_saccharum	8.5
NU01	1	Acer_saccharum	9.9
NU01	1	Acer_saccharum	11.3
NU01	1	Acer_saccharum	11.9
NU01	1	Acer_saccharum	14.3
NU01	1	Acer_saccharum	15.3
NU01	1	Acer_saccharum	16.1
NU01	1	Acer_saccharum	19
NU01	1	Acer_saccharum	23.9
NU01	1	Acer_saccharum	25.1
NU01	1	Acer_saccharum	25.6
NU01	1	Acer_saccharum	26.1
NU01	1	Acer_saccharum	31.8
NU01	1	Acer_saccharum	34.7
NU01	1	Acer_saccharum	36.8
NU01	1	Acer_saccharum	39.9
NU01	1	Acer_saccharum	40.4
NU01	1	Acer_saccharum	41
NU01	1	Acer_saccharum	44.9
NU01	1	Betula_lenta	29.3
NU01	1	Carya_ovata	19
NU01	1	Quercus_rubra	23.8
NU01	1	Tilia_americana	2.5
NU01	1	Tilia_americana	3
NU01	1	Tilia_americana	3.8
NU01	1	Tilia_americana	36.5
NU01	1	Tilia_americana	49.8
NU01	1	Tilia_americana	60.5
NU02	2	Acer_rubrum	17.1
NU02	2	Acer_rubrum	19.8
NU02	2	Acer_rubrum	44.9
NU02	2	Acer_saccharum	2.8
NU02	2	Acer_saccharum	2.9
NU02	2	Acer_saccharum	2.9
NU02	2	Acer_saccharum	3.3
NU02	2	Acer_saccharum	4.2
NU02	2	Acer_saccharum	4.3
NU02	2	Acer_saccharum	5
NU02	2	Acer_saccharum	6.1
NU02	2	Acer_saccharum	6.3
NU02	2	Acer_saccharum	6.5
NU02	2	Acer_saccharum	7.5
NU02	2	Acer_saccharum	7.9
NU02	2	Acer_saccharum	7.9
NU02	2	Acer_saccharum	9.5
NU02	2	Acer_saccharum	9.5
NU02	2	Acer_saccharum	11.3
NU02	2	Acer_saccharum	11.8
NU02	2	Acer_saccharum	12.2
NU02	2	Acer_saccharum	13
NU02	2	Acer_saccharum	13.2
NU02	2	Acer_saccharum	17
NU02	2	Acer_saccharum	19
NU02	2	Acer_saccharum	21.9
NU02	2	Acer_saccharum	22.7
NU02	2	Acer_saccharum	22.8
NU02	2	Acer_saccharum	27.1
NU02	2	Acer_saccharum	28.7
NU02	2	Acer_saccharum	32.6
NU02	2	Fagus_grandifolia	2.8
NU02	2	Fagus_grandifolia	4.5
NU02	2	Fagus_grandifolia	5.6
NU02	2	Fagus_grandifolia	6
NU02	2	Fagus_grandifolia	7.3
NU02	2	Ostrya_virginiana	14.5
NU02	2	Quercus_prinus	58.1
NU02	2	Quercus_prinus	76.8
NU03	3	Acer_rubrum	42.8
NU03	3	Acer_saccharum	2.5
NU03	3	Acer_saccharum	2.6
NU03	3	Acer_saccharum	2.8
NU03	3	Acer_saccharum	2.8
NU03	3	Acer_saccharum	3.2
NU03	3	Acer_saccharum	3.5
NU03	3	Acer_saccharum	3.6
NU03	3	Acer_saccharum	3.7
NU03	3	Acer_saccharum	3.7
NU03	3	Acer_saccharum	3.8
NU03	3	Acer_saccharum	4
NU03	3	Acer_saccharum	4.3
NU03	3	Acer_saccharum	4.5
NU03	3	Acer_saccharum	4.6
NU03	3	Acer_saccharum	4.9
NU03	3	Acer_saccharum	5.3
NU03	3	Acer_saccharum	5.5
NU03	3	Acer_saccharum	6
NU03	3	Acer_saccharum	6.2
NU03	3	Acer_saccharum	6.3
NU03	3	Acer_saccharum	6.5
NU03	3	Acer_saccharum	6.6
NU03	3	Acer_saccharum	7
NU03	3	Acer_saccharum	7.3
NU03	3	Acer_saccharum	7.7
NU03	3	Acer_saccharum	9
NU03	3	Acer_saccharum	9.5
NU03	3	Acer_saccharum	11.4
NU03	3	Acer_saccharum	11.6
NU03	3	Acer_saccharum	12.8
NU03	3	Acer_saccharum	14.9
NU03	3	Acer_saccharum	15
NU03	3	Acer_saccharum	15.1
NU03	3	Acer_saccharum	19.5
NU03	3	Acer_saccharum	21
NU03	3	Acer_saccharum	24.5
NU03	3	Acer_saccharum	26.8
NU03	3	Acer_saccharum	31.9
NU03	3	Acer_saccharum	72.5
NU03	3	Carya_glabra	12.3
NU03	3	Carya_glabra	13.1
NU03	3	Carya_glabra	18.6
NU03	3	Carya_glabra	23
NU03	3	Carya_glabra	24.3
NU03	3	Cornus_florida	6.3
NU03	3	Fagus_grandifolia	3.8
NU03	3	Fraxinus_americana	9.1
NU03	3	Quercus_alba	43.6
NU03	3	Quercus_prinus	13.4
NU03	3	Quercus_prinus	16.6
NU03	3	Quercus_prinus	23
NU03	3	Quercus_prinus	44.8
NU04	4	Acer_rubrum	2.6
NU04	4	Acer_rubrum	3.3
NU04	4	Acer_rubrum	5.7
NU04	4	Acer_rubrum	5.9
NU04	4	Acer_rubrum	6.3
NU04	4	Acer_rubrum	7
NU04	4	Acer_rubrum	7.5
NU04	4	Acer_rubrum	8.5
NU04	4	Acer_rubrum	10.1
NU04	4	Acer_rubrum	10.9
NU04	4	Acer_rubrum	12.2
NU04	4	Acer_rubrum	14.1
NU04	4	Acer_rubrum	16.5
NU04	4	Acer_rubrum	18.2
NU04	4	Acer_rubrum	18.5
NU04	4	Acer_rubrum	18.6
NU04	4	Acer_rubrum	21.5
NU04	4	Acer_rubrum	25.2
NU04	4	Acer_rubrum	27.5
NU04	4	Acer_rubrum	30.1
NU04	4	Acer_rubrum	32.6
NU04	4	Acer_rubrum	35.8
NU04	4	Acer_saccharum	2.5
NU04	4	Acer_saccharum	2.9
NU04	4	Acer_saccharum	3.2
NU04	4	Acer_saccharum	3.6
NU04	4	Acer_saccharum	3.9
NU04	4	Acer_saccharum	4.1
NU04	4	Acer_saccharum	4.7
NU04	4	Acer_saccharum	5
NU04	4	Acer_saccharum	10.1
NU04	4	Acer_saccharum	20.3
NU04	4	Acer_saccharum	25.5
NU04	4	Cornus_florida	3.5
NU04	4	Fagus_grandifolia	2.5
NU04	4	Fagus_grandifolia	2.6
NU04	4	Fagus_grandifolia	2.8
NU04	4	Fagus_grandifolia	3
NU04	4	Fagus_grandifolia	3
NU04	4	Fagus_grandifolia	3.1
NU04	4	Fagus_grandifolia	3.3
NU04	4	Fagus_grandifolia	4.4
NU04	4	Fagus_grandifolia	5.1
NU04	4	Fagus_grandifolia	6.3
NU04	4	Fagus_grandifolia	7.2
NU04	4	Fagus_grandifolia	7.9
NU04	4	Nyssa_sylvatica	2.6
NU04	4	Nyssa_sylvatica	29.1
NU04	4	Oxydendrum_arboreum	2.5
NU04	4	Oxydendrum_arboreum	15.3
NU04	4	Quercus_prinus	82.2
NU04	4	Quercus_prinus	89.5
NU04	4	Quercus_prinus	93.7
NU04	4	Quercus_velutina	26.8
NU05	5	Acer_saccharum	2.5
NU05	5	Acer_saccharum	2.5
NU05	5	Acer_saccharum	2.5
NU05	5	Acer_saccharum	2.5
NU05	5	Acer_saccharum	2.7
NU05	5	Acer_saccharum	3.2
NU05	5	Acer_saccharum	3.2
NU05	5	Acer_saccharum	3.2
NU05	5	Acer_saccharum	3.2
NU05	5	Acer_saccharum	3.3
NU05	5	Acer_saccharum	3.4
NU05	5	Acer_saccharum	3.5
NU05	5	Acer_saccharum	3.9
NU05	5	Acer_saccharum	4.2
NU05	5	Acer_saccharum	4.2
NU05	5	Acer_saccharum	4.4
NU05	5	Acer_saccharum	4.5
NU05	5	Acer_saccharum	5.4
NU05	5	Acer_saccharum	5.7
NU05	5	Acer_saccharum	5.9
NU05	5	Acer_saccharum	8
NU05	5	Acer_saccharum	8.1
NU05	5	Acer_saccharum	9.3
NU05	5	Acer_saccharum	9.5
NU05	5	Acer_saccharum	9.8
NU05	5	Acer_saccharum	10.5
NU05	5	Acer_saccharum	11.9
NU05	5	Acer_saccharum	12.8
NU05	5	Acer_saccharum	13
NU05	5	Acer_saccharum	13.4
NU05	5	Acer_saccharum	15.6
NU05	5	Acer_saccharum	17.2
NU05	5	Acer_saccharum	17.5
NU05	5	Acer_saccharum	20.2
NU05	5	Acer_saccharum	23.7
NU05	5	Acer_saccharum	26.5
NU05	5	Acer_saccharum	28.9
NU05	5	Acer_saccharum	29.9
NU05	5	Aesculus_flava	3.2
NU05	5	Aesculus_flava	3.5
NU05	5	Aesculus_flava	7.8
NU05	5	Carya_glabra	18.5
NU05	5	Cornus_florida	2.5
NU05	5	Fagus_grandifolia	2.7
NU05	5	Fagus_grandifolia	3.4
NU05	5	Tilia_americana	8.6
NU05	5	Tilia_americana	17.9
NU05	5	Tilia_americana	27.9
NU05	5	Tilia_americana	32.4
NU05	5	Tilia_americana	34
NU05	5	Ulmus_rubra	2.5
NU05	5	Ulmus_rubra	3.5
NU06	6	Acer_pensylvanicum	2.7
NU06	6	Acer_pensylvanicum	3
NU06	6	Acer_pensylvanicum	4.4
NU06	6	Acer_pensylvanicum	4.5
NU06	6	Acer_pensylvanicum	4.8
NU06	6	Acer_pensylvanicum	7.3
NU06	6	Acer_pensylvanicum	9.2
NU06	6	Acer_rubrum	6.1
NU06	6	Acer_rubrum	11.2
NU06	6	Acer_rubrum	23.2
NU06	6	Acer_rubrum	25.8
NU06	6	Acer_rubrum	29.6
NU06	6	Acer_saccharum	2.5
NU06	6	Acer_saccharum	2.5
NU06	6	Acer_saccharum	2.6
NU06	6	Acer_saccharum	2.7
NU06	6	Acer_saccharum	2.7
NU06	6	Acer_saccharum	2.8
NU06	6	Acer_saccharum	2.9
NU06	6	Acer_saccharum	2.9
NU06	6	Acer_saccharum	2.9
NU06	6	Acer_saccharum	2.9
NU06	6	Acer_saccharum	3
NU06	6	Acer_saccharum	3
NU06	6	Acer_saccharum	3.1
NU06	6	Acer_saccharum	3.1
NU06	6	Acer_saccharum	3.2
NU06	6	Acer_saccharum	3.4
NU06	6	Acer_saccharum	3.4
NU06	6	Acer_saccharum	3.6
NU06	6	Acer_saccharum	3.7
NU06	6	Acer_saccharum	4
NU06	6	Acer_saccharum	4.3
NU06	6	Acer_saccharum	4.4
NU06	6	Acer_saccharum	4.4
NU06	6	Acer_saccharum	4.6
NU06	6	Acer_saccharum	5.1
NU06	6	Acer_saccharum	5.1
NU06	6	Acer_saccharum	5.2
NU06	6	Acer_saccharum	5.3
NU06	6	Acer_saccharum	5.4
NU06	6	Acer_saccharum	5.5
NU06	6	Acer_saccharum	5.8
NU06	6	Acer_saccharum	6.1
NU06	6	Acer_saccharum	6.3
NU06	6	Acer_saccharum	6.8
NU06	6	Acer_saccharum	7.2
NU06	6	Acer_saccharum	8.8
NU06	6	Acer_saccharum	9.1
NU06	6	Acer_saccharum	9.3
NU06	6	Acer_saccharum	9.8
NU06	6	Acer_saccharum	9.9
NU06	6	Acer_saccharum	10
NU06	6	Acer_saccharum	10.7
NU06	6	Acer_saccharum	11.4
NU06	6	Acer_saccharum	14.2
NU06	6	Acer_saccharum	15.4
NU06	6	Acer_saccharum	16
NU06	6	Acer_saccharum	16.2
NU06	6	Acer_saccharum	19.1
NU06	6	Amelanchier_arborea	4.2
NU06	6	Castanea_dentata	3.3
NU06	6	Cercis_canadensis	2.7
NU06	6	Cornus_florida	2.8
NU06	6	Cornus_florida	4.1
NU06	6	Cornus_florida	14.6
NU06	6	Fagus_grandifolia	3
NU06	6	Fagus_grandifolia	4.6
NU06	6	Fagus_grandifolia	5.1
NU06	6	Fagus_grandifolia	5.5
NU06	6	Fagus_grandifolia	6.2
NU06	6	Liriodendron_tulipifera	3.4
NU06	6	Oxydendrum_arboreum	28.8
NU06	6	Quercus_alba	91.5
NU07	7	Acer_pensylvanicum	2.6
NU07	7	Acer_pensylvanicum	3
NU07	7	Acer_pensylvanicum	3.1
NU07	7	Acer_rubrum	2.5
NU07	7	Acer_rubrum	2.5
NU07	7	Acer_rubrum	2.5
NU07	7	Acer_rubrum	2.6
NU07	7	Acer_rubrum	2.7
NU07	7	Acer_rubrum	2.8
NU07	7	Acer_rubrum	2.8
NU07	7	Acer_rubrum	3
NU07	7	Acer_rubrum	3
NU07	7	Acer_rubrum	3
NU07	7	Acer_rubrum	3.2
NU07	7	Acer_rubrum	3.6
NU07	7	Acer_rubrum	3.6
NU07	7	Acer_rubrum	4.2
NU07	7	Acer_rubrum	4.4
NU07	7	Acer_rubrum	4.4
NU07	7	Acer_rubrum	4.6
NU07	7	Acer_rubrum	4.7
NU07	7	Acer_rubrum	5
NU07	7	Acer_rubrum	5.1
NU07	7	Acer_rubrum	5.2
NU07	7	Acer_rubrum	6
NU07	7	Acer_rubrum	6.1
NU07	7	Acer_rubrum	7.5
NU07	7	Acer_rubrum	8.2
NU07	7	Acer_rubrum	8.5
NU07	7	Acer_rubrum	8.7
NU07	7	Acer_rubrum	8.9
NU07	7	Acer_rubrum	9.1
NU07	7	Acer_rubrum	9.7
NU07	7	Acer_rubrum	9.7
NU07	7	Acer_rubrum	9.8
NU07	7	Acer_rubrum	9.8
NU07	7	Acer_rubrum	10.2
NU07	7	Acer_rubrum	11.2
NU07	7	Acer_rubrum	11.4
NU07	7	Acer_rubrum	12
NU07	7	Acer_rubrum	12.2
NU07	7	Acer_rubrum	12.3
NU07	7	Acer_rubrum	13.3
NU07	7	Acer_rubrum	13.8
NU07	7	Acer_rubrum	14.7
NU07	7	Acer_rubrum	15
NU07	7	Acer_rubrum	15.1
NU07	7	Acer_rubrum	15.8
NU07	7	Acer_rubrum	17.8
NU07	7	Acer_rubrum	18
NU07	7	Acer_rubrum	19.7
NU07	7	Acer_rubrum	20
NU07	7	Acer_saccharum	4.3
NU07	7	Acer_rubrum	23
NU07	7	Amelanchier_arborea	3.2
NU07	7	Amelanchier_arborea	6.3
NU07	7	Amelanchier_arborea	7
NU07	7	Cornus_florida	7
NU07	7	Cornus_florida	11.1
NU07	7	Fagus_grandifolia	2.5
NU07	7	Fagus_grandifolia	3.2
NU07	7	Oxydendrum_arboreum	24.2
NU07	7	Quercus_coccinea	38.6
NU07	7	Quercus_prinus	27.1
NU07	7	Quercus_prinus	30
NU07	7	Quercus_prinus	41.7
NU07	7	Quercus_prinus	46.6
NU07	7	Quercus_prinus	70.6
NU07	7	Quercus_prinus	100
NU07	7	Quercus_velutina	40
NU08	8	Acer_pensylvanicum	3
NU08	8	Acer_rubrum	2.6
NU08	8	Acer_rubrum	2.7
NU08	8	Acer_rubrum	2.7
NU08	8	Acer_rubrum	2.8
NU08	8	Acer_rubrum	2.8
NU08	8	Acer_rubrum	2.8
NU08	8	Acer_rubrum	2.9
NU08	8	Acer_rubrum	2.9
NU08	8	Acer_rubrum	3.1
NU08	8	Acer_rubrum	3.1
NU08	8	Acer_rubrum	3.2
NU08	8	Acer_rubrum	3.2
NU08	8	Acer_rubrum	3.6
NU08	8	Acer_rubrum	3.8
NU08	8	Acer_rubrum	4.7
NU08	8	Acer_rubrum	5.1
NU08	8	Acer_rubrum	5.3
NU08	8	Acer_rubrum	5.3
NU08	8	Acer_rubrum	5.7
NU08	8	Acer_rubrum	5.8
NU08	8	Acer_rubrum	5.8
NU08	8	Acer_rubrum	7
NU08	8	Acer_rubrum	9.1
NU08	8	Acer_rubrum	10.2
NU08	8	Acer_rubrum	10.4
NU08	8	Acer_rubrum	10.7
NU08	8	Acer_rubrum	11.8
NU08	8	Acer_rubrum	12
NU08	8	Acer_rubrum	13
NU08	8	Acer_rubrum	13.5
NU08	8	Acer_rubrum	14.6
NU08	8	Acer_rubrum	15
NU08	8	Acer_rubrum	16.6
NU08	8	Acer_rubrum	20.1
NU08	8	Acer_rubrum	20.2
NU08	8	Acer_rubrum	23.2
NU08	8	Acer_saccharum	2.7
NU08	8	Acer_saccharum	4.3
NU08	8	Amelanchier_arborea	4.2
NU08	8	Amelanchier_arborea	7.6
NU08	8	Cornus_florida	4.3
NU08	8	Cornus_florida	7
NU08	8	Nyssa_sylvatica	29.4
NU08	8	Nyssa_sylvatica	33.6
NU08	8	Quercus_alba	38.3
NU08	8	Quercus_coccinea	48.2
NU08	8	Quercus_prinus	24.4
NU08	8	Quercus_prinus	64.6
NU08	8	Quercus_prinus	68.3
NU08	8	Quercus_prinus	71.8
NU08	8	Quercus_prinus	88.7
NU08	8	Quercus_velutina	38.1
NU09	9	Acer_rubrum	3.2
NU09	9	Acer_rubrum	3.2
NU09	9	Acer_rubrum	4.4
NU09	9	Acer_rubrum	4.5
NU09	9	Acer_rubrum	8.7
NU09	9	Acer_rubrum	11.2
NU09	9	Acer_rubrum	12.2
NU09	9	Acer_rubrum	13.9
NU09	9	Acer_rubrum	14.2
NU09	9	Acer_rubrum	14.5
NU09	9	Acer_rubrum	18.5
NU09	9	Acer_rubrum	19.1
NU09	9	Acer_rubrum	22.1
NU09	9	Acer_rubrum	22.3
NU09	9	Acer_rubrum	24.1
NU09	9	Acer_rubrum	38.4
NU09	9	Acer_rubrum	45.8
NU09	9	Acer_saccharum	2.6
NU09	9	Acer_saccharum	2.6
NU09	9	Acer_saccharum	3.3
NU09	9	Acer_saccharum	4.1
NU09	9	Acer_saccharum	4.2
NU09	9	Acer_saccharum	4.2
NU09	9	Acer_saccharum	4.4
NU09	9	Acer_saccharum	21.6
NU09	9	Acer_saccharum	21.8
NU09	9	Acer_saccharum	22.2
NU09	9	Acer_saccharum	28.8
NU09	9	Amelanchier_arborea	3
NU09	9	Amelanchier_arborea	3.4
NU09	9	Amelanchier_arborea	5.1
NU09	9	Carya_glabra	6.4
NU09	9	Carya_glabra	8.8
NU09	9	Carya_glabra	14.8
NU09	9	Carya_glabra	15.1
NU09	9	Carya_glabra	30.5
NU09	9	Carya_glabra	35.2
NU09	9	Fagus_grandifolia	2.6
NU09	9	Fagus_grandifolia	2.7
NU09	9	Fagus_grandifolia	3.2
NU09	9	Quercus_coccinea	40.1
NU09	9	Quercus_prinus	34.4
NU09	9	Quercus_prinus	35
NU09	9	Quercus_prinus	48.5
NU09	9	Quercus_velutina	29
NU10	10	Acer_saccharum	2.6
NU10	10	Acer_saccharum	2.6
NU10	10	Acer_saccharum	2.6
NU10	10	Acer_saccharum	2.6
NU10	10	Acer_saccharum	2.8
NU10	10	Acer_saccharum	2.8
NU10	10	Acer_saccharum	2.9
NU10	10	Acer_saccharum	3
NU10	10	Acer_saccharum	3.2
NU10	10	Acer_saccharum	3.3
NU10	10	Acer_saccharum	3.3
NU10	10	Acer_saccharum	3.5
NU10	10	Acer_saccharum	3.5
NU10	10	Acer_saccharum	3.7
NU10	10	Acer_saccharum	3.7
NU10	10	Acer_saccharum	3.8
NU10	10	Acer_saccharum	3.9
NU10	10	Acer_saccharum	4
NU10	10	Acer_saccharum	4.5
NU10	10	Acer_saccharum	4.5
NU10	10	Acer_saccharum	4.5
NU10	10	Acer_saccharum	4.6
NU10	10	Acer_saccharum	5
NU10	10	Acer_saccharum	5.1
NU10	10	Acer_saccharum	5.2
NU10	10	Acer_saccharum	5.7
NU10	10	Acer_saccharum	6
NU10	10	Acer_saccharum	6.2
NU10	10	Acer_saccharum	6.3
NU10	10	Acer_saccharum	6.8
NU10	10	Acer_saccharum	7.2
NU10	10	Acer_saccharum	7.4
NU10	10	Acer_saccharum	7.4
NU10	10	Acer_saccharum	7.6
NU10	10	Acer_saccharum	8
NU10	10	Acer_saccharum	8.4
NU10	10	Acer_saccharum	8.6
NU10	10	Acer_saccharum	9.7
NU10	10	Acer_saccharum	10.1
NU10	10	Acer_saccharum	10.1
NU10	10	Acer_saccharum	10.4
NU10	10	Acer_saccharum	11.1
NU10	10	Acer_saccharum	12
NU10	10	Acer_saccharum	12.6
NU10	10	Acer_saccharum	13.4
NU10	10	Acer_saccharum	15
NU10	10	Acer_saccharum	16.5
NU10	10	Acer_saccharum	16.6
NU10	10	Acer_saccharum	17.6
NU10	10	Acer_saccharum	17.7
NU10	10	Acer_saccharum	18
NU10	10	Acer_saccharum	20.3
NU10	10	Acer_saccharum	21.2
NU10	10	Acer_saccharum	22
NU10	10	Aesculus_flava	2.8
NU10	10	Aesculus_flava	4
NU10	10	Amelanchier_arborea	3.3
NU10	10	Amelanchier_arborea	5.1
NU10	10	Carya_cordiformis	26.9
NU10	10	Carya_glabra	17.2
NU10	10	Carya_glabra	23.8
NU10	10	Carya_glabra	31.2
NU10	10	Carya_glabra	39.5
NU10	10	Carya_tomentosa	23.4
NU10	10	Fraxinus_americana	58.7
NU10	10	Quercus_prinus	3.5
NU10	10	Quercus_prinus	3.6
NU10	10	Quercus_prinus	3.8
NU10	10	Quercus_prinus	6
NU10	10	Quercus_prinus	20.1
NU10	10	Quercus_rubra	36.4
NU10	10	Quercus_rubra	45.9
NU10	10	Robinia_pseudoacacia	26.1
NU10	10	Tilia_americana	4.7
NU10	10	Tilia_americana	5.5
NU10	10	Tilia_americana	8.9
NU10	10	Tilia_americana	19.2
NU10	10	Tilia_americana	39.9
NM01	11	Acer_rubrum	6.1
NM01	11	Acer_rubrum	38.4
NM01	11	Acer_saccharum	2.7
NM01	11	Acer_saccharum	2.8
NM01	11	Acer_saccharum	3
NM01	11	Acer_saccharum	3.5
NM01	11	Acer_saccharum	4
NM01	11	Acer_saccharum	4
NM01	11	Acer_saccharum	4.5
NM01	11	Acer_saccharum	4.7
NM01	11	Acer_saccharum	4.7
NM01	11	Acer_saccharum	5.2
NM01	11	Acer_saccharum	5.9
NM01	11	Acer_saccharum	7.3
NM01	11	Acer_saccharum	9.4
NM01	11	Aesculus_flava	20.2
NM01	11	Asimina_triloba	2.8
NM01	11	Carya_glabra	37
NM01	11	Carya_tomentosa	24.5
NM01	11	Fagus_grandifolia	2.7
NM01	11	Fagus_grandifolia	2.9
NM01	11	Fagus_grandifolia	2.9
NM01	11	Fagus_grandifolia	3.7
NM01	11	Fagus_grandifolia	4.2
NM01	11	Fagus_grandifolia	4.8
NM01	11	Fagus_grandifolia	15.1
NM01	11	Fagus_grandifolia	38.4
NM01	11	Fagus_grandifolia	68.8
NM01	11	Liriodendron_tulipifera	3.9
NM01	11	Liriodendron_tulipifera	17.5
NM01	11	Liriodendron_tulipifera	45.1
NM01	11	Nyssa_sylvatica	15.7
NM01	11	Ulmus_rubra	2.6
NM01	11	Ulmus_rubra	3.5
NM01	11	Ulmus_rubra	3.8
NM01	11	Ulmus_rubra	6
NM02	12	Acer_rubrum	5.8
NM02	12	Acer_saccharum	23.9
NM02	12	Acer_rubrum	24.3
NM02	12	Acer_saccharum	2.6
NM02	12	Acer_saccharum	2.7
NM02	12	Acer_saccharum	2.7
NM02	12	Acer_saccharum	2.9
NM02	12	Acer_saccharum	3
NM02	12	Acer_saccharum	3
NM02	12	Acer_saccharum	3
NM02	12	Acer_saccharum	3
NM02	12	Acer_saccharum	3.3
NM02	12	Acer_saccharum	3.5
NM02	12	Acer_saccharum	3.6
NM02	12	Acer_saccharum	3.8
NM02	12	Acer_saccharum	3.9
NM02	12	Acer_saccharum	4.8
NM02	12	Acer_saccharum	5.2
NM02	12	Acer_saccharum	5.8
NM02	12	Acer_saccharum	5.9
NM02	12	Acer_saccharum	6.2
NM02	12	Acer_saccharum	6.9
NM02	12	Acer_saccharum	7.4
NM02	12	Acer_saccharum	7.5
NM02	12	Acer_saccharum	8.7
NM02	12	Acer_saccharum	8.9
NM02	12	Acer_saccharum	12.3
NM02	12	Acer_saccharum	17.9
NM02	12	Acer_saccharum	26.5
NM02	12	Acer_saccharum	83.1
NM02	12	Aesculus_flava	3.5
NM02	12	Aesculus_flava	5.5
NM02	12	Carya_glabra	2.5
NM02	12	Cornus_florida	3.6
NM02	12	Cornus_florida	3.9
NM02	12	Cornus_florida	4
NM02	12	Cornus_florida	4.3
NM02	12	Cornus_florida	4.7
NM02	12	Cornus_florida	4.7
NM02	12	Cornus_florida	5.7
NM02	12	Cornus_florida	7
NM02	12	Cornus_florida	7.1
NM02	12	Cornus_florida	7.3
NM02	12	Cornus_florida	9.5
NM02	12	Cornus_florida	11.6
NM02	12	Fagus_grandifolia	2.5
NM02	12	Fagus_grandifolia	3.9
NM02	12	Fagus_grandifolia	4.9
NM02	12	Fagus_grandifolia	5.4
NM02	12	Fagus_grandifolia	6
NM02	12	Liriodendron_tulipifera	46.4
NM02	12	Magnolia_acuminata	34.1
NM02	12	Magnolia_acuminata	40.4
NM02	12	Magnolia_acuminata	47.1
NM02	12	Magnolia_acuminata	48.4
NM02	12	Quercus_alba	33.3
NM02	12	Quercus_muehlenbergii	15
NM02	12	Quercus_prinus	39.2
NM02	12	Quercus_rubra	9.7
NM02	12	Quercus_rubra	16.6
NM03	13	Acer_rubrum	15.8
NM03	13	Acer_saccharum	3.6
NM03	13	Acer_saccharum	3.8
NM03	13	Acer_saccharum	4
NM03	13	Acer_saccharum	4
NM03	13	Acer_saccharum	4.1
NM03	13	Acer_saccharum	4.3
NM03	13	Acer_saccharum	4.3
NM03	13	Acer_saccharum	4.4
NM03	13	Acer_saccharum	4.5
NM03	13	Acer_saccharum	5
NM03	13	Acer_saccharum	5.3
NM03	13	Acer_saccharum	5.4
NM03	13	Acer_saccharum	5.5
NM03	13	Acer_saccharum	5.5
NM03	13	Acer_saccharum	6
NM03	13	Acer_saccharum	6
NM03	13	Acer_saccharum	6.7
NM03	13	Acer_saccharum	7
NM03	13	Acer_saccharum	7
NM03	13	Acer_saccharum	7.6
NM03	13	Acer_saccharum	8
NM03	13	Acer_saccharum	8.3
NM03	13	Acer_saccharum	8.9
NM03	13	Acer_saccharum	8.9
NM03	13	Acer_saccharum	9.1
NM03	13	Acer_saccharum	9.6
NM03	13	Acer_saccharum	9.7
NM03	13	Acer_saccharum	10.1
NM03	13	Acer_saccharum	10.4
NM03	13	Acer_saccharum	11.4
NM03	13	Acer_saccharum	13.5
NM03	13	Acer_saccharum	13.6
NM03	13	Acer_saccharum	15.7
NM03	13	Acer_saccharum	16.1
NM03	13	Acer_saccharum	16.6
NM03	13	Acer_saccharum	17.3
NM03	13	Acer_saccharum	17.7
NM03	13	Acer_saccharum	19.1
NM03	13	Acer_saccharum	19.5
NM03	13	Acer_saccharum	19.5
NM03	13	Aesculus_flava	3.9
NM03	13	Aesculus_flava	5.6
NM03	13	Carya_glabra	16.8
NM03	13	Fagus_grandifolia	4
NM03	13	Fraxinus_americana	7.6
NM03	13	Fraxinus_americana	25
NM03	13	Fraxinus_americana	33.2
NM03	13	Fraxinus_americana	35.9
NM03	13	Quercus_prinus	6.1
NM03	13	Quercus_prinus	42.5
NM03	13	Quercus_rubra	45.9
NM03	13	Tilia_americana	2.8
NM03	13	Tilia_americana	2.8
NM03	13	Tilia_americana	3.2
NM03	13	Tilia_americana	3.3
NM03	13	Tilia_americana	3.7
NM03	13	Tilia_americana	6.4
NM03	13	Tilia_americana	7.8
NM03	13	Tilia_americana	20
NM03	13	Tilia_americana	26.1
NM03	13	Tilia_americana	34.5
NM03	13	Tilia_americana	46.6
NM04	14	Acer_rubrum	4.8
NM04	14	Acer_rubrum	5.2
NM04	14	Acer_rubrum	17.1
NM04	14	Acer_saccharum	2.5
NM04	14	Acer_saccharum	4
NM04	14	Acer_saccharum	4.8
NM04	14	Acer_saccharum	5.1
NM04	14	Acer_saccharum	5.4
NM04	14	Acer_saccharum	5.4
NM04	14	Acer_saccharum	5.8
NM04	14	Acer_saccharum	6.5
NM04	14	Acer_saccharum	7.1
NM04	14	Acer_saccharum	7.4
NM04	14	Acer_saccharum	7.6
NM04	14	Acer_saccharum	8.1
NM04	14	Acer_saccharum	8.3
NM04	14	Acer_saccharum	10.9
NM04	14	Acer_saccharum	16.2
NM04	14	Fagus_grandifolia	5.2
NM04	14	Fagus_grandifolia	7
NM04	14	Fagus_grandifolia	13.9
NM04	14	Fagus_grandifolia	16.3
NM04	14	Fagus_grandifolia	42.4
NM04	14	Fagus_grandifolia	44.4
NM04	14	Liriodendron_tulipifera	28.3
NM04	14	Liriodendron_tulipifera	45.7
NM04	14	Liriodendron_tulipifera	76
NM04	14	Ostrya_virginiana	5.5
NM04	14	Quercus_rubra	103.4
NM05	15	Acer_saccharum	2.5
NM05	15	Acer_saccharum	2.6
NM05	15	Acer_saccharum	2.8
NM05	15	Acer_saccharum	3
NM05	15	Acer_saccharum	3.3
NM05	15	Acer_saccharum	3.3
NM05	15	Acer_saccharum	8.3
NM05	15	Acer_saccharum	16.8
NM05	15	Acer_saccharum	20.9
NM05	15	Asimina_triloba	2.6
NM05	15	Asimina_triloba	3.1
NM05	15	Asimina_triloba	3.5
NM05	15	Asimina_triloba	4
NM05	15	Asimina_triloba	4.2
NM05	15	Asimina_triloba	4.3
NM05	15	Asimina_triloba	4.5
NM05	15	Asimina_triloba	5
NM05	15	Asimina_triloba	5.3
NM05	15	Asimina_triloba	6
NM05	15	Cornus_florida	2.7
NM05	15	Fagus_grandifolia	6.5
NM05	15	Fagus_grandifolia	9.7
NM05	15	Fagus_grandifolia	15.5
NM05	15	Fagus_grandifolia	20.3
NM05	15	Fagus_grandifolia	26.7
NM05	15	Fagus_grandifolia	41.8
NM05	15	Magnolia_acuminata	22.4
NM05	15	Quercus_rubra	70.6
NM05	15	Tilia_americana	2.8
NM05	15	Tilia_americana	8
NM05	15	Tilia_americana	17
NM05	15	Tilia_americana	21.1
NM05	15	Tilia_americana	47.3
NM06	16	Acer_saccharum	2.5
NM06	16	Acer_saccharum	2.7
NM06	16	Acer_saccharum	2.7
NM06	16	Acer_saccharum	3.3
NM06	16	Acer_saccharum	3.5
NM06	16	Acer_saccharum	3.5
NM06	16	Acer_saccharum	3.7
NM06	16	Acer_saccharum	3.8
NM06	16	Acer_saccharum	4.1
NM06	16	Acer_saccharum	4.4
NM06	16	Acer_saccharum	4.5
NM06	16	Acer_saccharum	5.2
NM06	16	Acer_saccharum	6
NM06	16	Acer_saccharum	6.1
NM06	16	Acer_saccharum	6.5
NM06	16	Acer_saccharum	6.5
NM06	16	Acer_saccharum	6.9
NM06	16	Acer_saccharum	8
NM06	16	Acer_saccharum	8.1
NM06	16	Acer_saccharum	11.3
NM06	16	Acer_saccharum	11.9
NM06	16	Acer_saccharum	32.9
NM06	16	Betula_lenta	29.7
NM06	16	Betula_lenta	30.7
NM06	16	Cornus_florida	3.3
NM06	16	Magnolia_acuminata	43.5
NM06	16	Tilia_americana	3
NM06	16	Tilia_americana	3.3
NM06	16	Tilia_americana	4.1
NM06	16	Tilia_americana	5
NM06	16	Tilia_americana	49.8
NM07	17	Acer_pensylvanicum	2.9
NM07	17	Acer_pensylvanicum	4
NM07	17	Acer_rubrum	4.5
NM07	17	Acer_rubrum	15.9
NM07	17	Acer_rubrum	21.4
NM07	17	Acer_rubrum	24.5
NM07	17	Acer_rubrum	39.2
NM07	17	Acer_rubrum	47.8
NM07	17	Acer_saccharum	2.7
NM07	17	Acer_saccharum	2.9
NM07	17	Acer_saccharum	3.3
NM07	17	Acer_saccharum	3.7
NM07	17	Acer_saccharum	5
NM07	17	Acer_saccharum	5.7
NM07	17	Acer_saccharum	6
NM07	17	Acer_saccharum	6.2
NM07	17	Acer_saccharum	6.8
NM07	17	Acer_saccharum	7.2
NM07	17	Acer_saccharum	7.5
NM07	17	Acer_saccharum	7.8
NM07	17	Acer_saccharum	8.2
NM07	17	Acer_saccharum	12.3
NM07	17	Acer_saccharum	12.9
NM07	17	Acer_saccharum	14.7
NM07	17	Acer_saccharum	18.2
NM07	17	Acer_saccharum	21
NM07	17	Acer_saccharum	24.6
NM07	17	Aesculus_flava	17.6
NM07	17	Cornus_florida	2.8
NM07	17	Cornus_florida	4.3
NM07	17	Fagus_grandifolia	2.5
NM07	17	Fagus_grandifolia	2.7
NM07	17	Fagus_grandifolia	2.7
NM07	17	Fagus_grandifolia	3.1
NM07	17	Fagus_grandifolia	3.3
NM07	17	Fagus_grandifolia	4.2
NM07	17	Fagus_grandifolia	7.2
NM07	17	Fagus_grandifolia	15.8
NM07	17	Fagus_grandifolia	27.8
NM07	17	Fraxinus_americana	26.3
NM07	17	Hamamelis_virginiana	2.6
NM07	17	Magnolia_acuminata	40.4
NM07	17	Tilia_americana	3.2
NM08	18	Acer_rubrum	4.5
NM08	18	Acer_rubrum	15.7
NM08	18	Acer_rubrum	30.3
NM08	18	Acer_saccharum	2.5
NM08	18	Acer_saccharum	2.7
NM08	18	Acer_saccharum	3
NM08	18	Acer_saccharum	3.3
NM08	18	Acer_saccharum	3.3
NM08	18	Acer_saccharum	3.4
NM08	18	Acer_saccharum	4.3
NM08	18	Acer_saccharum	6.3
NM08	18	Acer_saccharum	7
NM08	18	Acer_saccharum	7.3
NM08	18	Acer_saccharum	7.3
NM08	18	Acer_saccharum	8.9
NM08	18	Acer_saccharum	10.3
NM08	18	Acer_saccharum	10.8
NM08	18	Acer_saccharum	11.1
NM08	18	Acer_saccharum	11.4
NM08	18	Acer_saccharum	13.7
NM08	18	Aesculus_flava	5
NM08	18	Aesculus_flava	9.3
NM08	18	Aesculus_flava	11
NM08	18	Aesculus_flava	16.6
NM08	18	Betula_lenta	12.4
NM08	18	Carya_glabra	34
NM08	18	Cornus_florida	2.6
NM08	18	Cornus_florida	2.6
NM08	18	Cornus_florida	3.6
NM08	18	Cornus_florida	4.6
NM08	18	Cornus_florida	6.4
NM08	18	Cornus_florida	12.1
NM08	18	Fagus_grandifolia	2.6
NM08	18	Fagus_grandifolia	2.7
NM08	18	Fagus_grandifolia	2.7
NM08	18	Fagus_grandifolia	2.7
NM08	18	Fagus_grandifolia	2.8
NM08	18	Fagus_grandifolia	3.2
NM08	18	Fagus_grandifolia	3.9
NM08	18	Fagus_grandifolia	4
NM08	18	Fagus_grandifolia	4.2
NM08	18	Fagus_grandifolia	8.2
NM08	18	Fagus_grandifolia	8.5
NM08	18	Fagus_grandifolia	19.2
NM08	18	Fagus_grandifolia	35
NM08	18	Fagus_grandifolia	55.5
NM08	18	Liriodendron_tulipifera	62.5
NM08	18	Magnolia_acuminata	23.9
NM08	18	Magnolia_acuminata	31.5
NM08	18	Quercus_alba	31.8
NM08	18	Quercus_alba	64.1
NM08	18	Quercus_rubra	34.2
NM08	18	Tilia_americana	39.5
NM09	19	Acer_rubrum	3.2
NM09	19	Acer_rubrum	3.3
NM09	19	Acer_rubrum	4.1
NM09	19	Acer_rubrum	4.9
NM09	19	Acer_rubrum	6.5
NM09	19	Acer_rubrum	7.1
NM09	19	Acer_rubrum	7.1
NM09	19	Acer_rubrum	7.1
NM09	19	Acer_rubrum	8.4
NM09	19	Acer_rubrum	9.8
NM09	19	Acer_rubrum	14.4
NM09	19	Acer_rubrum	16.9
NM09	19	Acer_rubrum	26.5
NM09	19	Acer_rubrum	29.1
NM09	19	Acer_saccharum	8.4
NM09	19	Acer_saccharum	11.5
NM09	19	Acer_saccharum	18.1
NM09	19	Acer_saccharum	23
NM09	19	Acer_saccharum	27
NM09	19	Acer_saccharum	31
NM09	19	Amelanchier_arborea	13.5
NM09	19	Amelanchier_arborea	13.6
NM09	19	Aristolochia_macrophylla	4
NM09	19	Fagus_grandifolia	2.5
NM09	19	Fagus_grandifolia	2.6
NM09	19	Fagus_grandifolia	3
NM09	19	Fagus_grandifolia	3.1
NM09	19	Fagus_grandifolia	3.3
NM09	19	Fagus_grandifolia	3.5
NM09	19	Fagus_grandifolia	4.3
NM09	19	Fagus_grandifolia	5.3
NM09	19	Fagus_grandifolia	9
NM09	19	Fagus_grandifolia	9.1
NM09	19	Fagus_grandifolia	9.1
NM09	19	Fagus_grandifolia	10.8
NM09	19	Fagus_grandifolia	12.3
NM09	19	Fagus_grandifolia	24.1
NM09	19	Fagus_grandifolia	26.7
NM09	19	Fagus_grandifolia	33.2
NM09	19	Fagus_grandifolia	38.4
NM09	19	Magnolia_acuminata	12.3
NM09	19	Nyssa_sylvatica	32
NM09	19	Oxydendrum_arboreum	8.1
NM09	19	Quercus_coccinea	29.2
NM09	19	Quercus_prinus	51.8
NM09	19	Quercus_prinus	70.8
NM10	20	Acer_rubrum	7.8
NM10	20	Acer_saccharum	2.5
NM10	20	Acer_saccharum	2.9
NM10	20	Acer_saccharum	3.8
NM10	20	Acer_saccharum	13.4
NM10	20	Acer_saccharum	16
NM10	20	Acer_saccharum	16.7
NM10	20	Aesculus_flava	4.1
NM10	20	Aesculus_flava	4.7
NM10	20	Aesculus_flava	5.1
NM10	20	Aesculus_flava	5.8
NM10	20	Aesculus_flava	8
NM10	20	Aesculus_flava	8.7
NM10	20	Aesculus_flava	9.9
NM10	20	Aesculus_flava	11.8
NM10	20	Aesculus_flava	18.1
NM10	20	Asimina_triloba	2.7
NM10	20	Asimina_triloba	2.9
NM10	20	Asimina_triloba	2.9
NM10	20	Asimina_triloba	3
NM10	20	Asimina_triloba	3.2
NM10	20	Asimina_triloba	3.3
NM10	20	Asimina_triloba	3.3
NM10	20	Asimina_triloba	3.5
NM10	20	Asimina_triloba	4
NM10	20	Asimina_triloba	4
NM10	20	Asimina_triloba	4.3
NM10	20	Asimina_triloba	4.4
NM10	20	Asimina_triloba	4.5
NM10	20	Asimina_triloba	4.7
NM10	20	Asimina_triloba	4.9
NM10	20	Asimina_triloba	5.3
NM10	20	Asimina_triloba	6.1
NM10	20	Asimina_triloba	9.6
NM10	20	Cornus_florida	4.3
NM10	20	Cornus_florida	5.3
NM10	20	Fagus_grandifolia	36.2
NM10	20	Fagus_grandifolia	80
NM10	20	Fraxinus_americana	3.1
NM10	20	Fraxinus_americana	3.5
NM10	20	Fraxinus_americana	3.7
NM10	20	Fraxinus_americana	4.2
NM10	20	Nyssa_sylvatica	3.1
NM10	20	Tilia_americana	3.2
NM10	20	Ulmus_rubra	2.5
NM10	20	Ulmus_rubra	2.5
NM10	20	Ulmus_rubra	2.7
NM10	20	Ulmus_rubra	3
NM10	20	Ulmus_rubra	4
NM10	20	Ulmus_rubra	4.1
NM10	20	Ulmus_rubra	4.4
NM10	20	Ulmus_rubra	4.6
NM10	20	Ulmus_rubra	5.5
NM10	20	Ulmus_rubra	5.7
NM10	20	Ulmus_rubra	5.9
NM10	20	Ulmus_rubra	5.9
NM10	20	Ulmus_rubra	6.1
NM10	20	Ulmus_rubra	6.3
NM10	20	Ulmus_rubra	6.6
NM10	20	Ulmus_rubra	7.1
NM10	20	Ulmus_rubra	7.3
NM10	20	Ulmus_rubra	7.9
NM10	20	Ulmus_rubra	8.6
NM10	20	Ulmus_rubra	8.6
NM10	20	Ulmus_rubra	9.5
NM10	20	Ulmus_rubra	9.6
NM10	20	Ulmus_rubra	12.2
NM10	20	Ulmus_rubra	15.9
NL01	21	Acer_rubrum	3.2
NL01	21	Acer_rubrum	4.9
NL01	21	Acer_rubrum	5
NL01	21	Acer_rubrum	5.5
NL01	21	Acer_rubrum	8.9
NL01	21	Acer_rubrum	14.2
NL01	21	Acer_rubrum	15.9
NL01	21	Acer_saccharum	2.5
NL01	21	Acer_saccharum	2.9
NL01	21	Acer_saccharum	2.9
NL01	21	Acer_saccharum	3.5
NL01	21	Acer_saccharum	4.1
NL01	21	Acer_saccharum	4.7
NL01	21	Acer_saccharum	5
NL01	21	Acer_saccharum	5.2
NL01	21	Acer_saccharum	11.2
NL01	21	Acer_saccharum	11.7
NL01	21	Fagus_grandifolia	3.5
NL01	21	Fagus_grandifolia	5.3
NL01	21	Fagus_grandifolia	6.1
NL01	21	Fagus_grandifolia	6.6
NL01	21	Fagus_grandifolia	7.7
NL01	21	Fagus_grandifolia	52
NL01	21	Fagus_grandifolia	65.3
NL01	21	Fagus_grandifolia	67.5
NL01	21	Magnolia_macrophylla	2.6
NL01	21	Magnolia_macrophylla	2.7
NL01	21	Magnolia_macrophylla	2.8
NL01	21	Magnolia_macrophylla	2.8
NL01	21	Magnolia_macrophylla	2.8
NL01	21	Magnolia_macrophylla	2.9
NL01	21	Magnolia_macrophylla	5
NL01	21	Magnolia_macrophylla	7.4
NL01	21	Magnolia_macrophylla	15.8
NL01	21	Magnolia_macrophylla	19.5
NL01	21	Tsuga_canadensis	2.7
NL01	21	Tsuga_canadensis	2.8
NL01	21	Tsuga_canadensis	2.8
NL01	21	Tsuga_canadensis	2.9
NL01	21	Tsuga_canadensis	3
NL01	21	Tsuga_canadensis	3.4
NL01	21	Tsuga_canadensis	3.6
NL01	21	Tsuga_canadensis	4.2
NL01	21	Tsuga_canadensis	4.3
NL01	21	Tsuga_canadensis	4.5
NL01	21	Tsuga_canadensis	4.5
NL01	21	Tsuga_canadensis	5
NL01	21	Tsuga_canadensis	5
NL01	21	Tsuga_canadensis	5.4
NL01	21	Tsuga_canadensis	5.6
NL01	21	Tsuga_canadensis	5.7
NL01	21	Tsuga_canadensis	6.4
NL01	21	Tsuga_canadensis	6.6
NL01	21	Tsuga_canadensis	6.6
NL01	21	Tsuga_canadensis	6.7
NL01	21	Tsuga_canadensis	8
NL01	21	Tsuga_canadensis	8.1
NL01	21	Tsuga_canadensis	8.3
NL01	21	Tsuga_canadensis	8.3
NL01	21	Tsuga_canadensis	8.4
NL01	21	Tsuga_canadensis	9
NL01	21	Tsuga_canadensis	9
NL01	21	Tsuga_canadensis	9.3
NL01	21	Tsuga_canadensis	9.3
NL01	21	Tsuga_canadensis	9.4
NL01	21	Tsuga_canadensis	9.7
NL01	21	Tsuga_canadensis	10.6
NL01	21	Tsuga_canadensis	10.9
NL01	21	Tsuga_canadensis	10.9
NL01	21	Tsuga_canadensis	11
NL01	21	Tsuga_canadensis	11.4
NL01	21	Tsuga_canadensis	11.5
NL01	21	Tsuga_canadensis	12.7
NL01	21	Tsuga_canadensis	14.1
NL01	21	Tsuga_canadensis	14.5
NL01	21	Tsuga_canadensis	15
NL01	21	Tsuga_canadensis	15.6
NL01	21	Tsuga_canadensis	16.4
NL01	21	Tsuga_canadensis	17.2
NL01	21	Tsuga_canadensis	17.9
NL01	21	Tsuga_canadensis	69.4
NL02	22	Acer_rubrum	2.9
NL02	22	Acer_rubrum	2.9
NL02	22	Acer_rubrum	3
NL02	22	Acer_rubrum	3.4
NL02	22	Acer_rubrum	3.5
NL02	22	Acer_rubrum	3.7
NL02	22	Acer_rubrum	3.8
NL02	22	Acer_rubrum	4.1
NL02	22	Acer_rubrum	4.3
NL02	22	Acer_rubrum	4.3
NL02	22	Acer_rubrum	4.5
NL02	22	Acer_rubrum	4.5
NL02	22	Acer_rubrum	4.8
NL02	22	Acer_rubrum	4.9
NL02	22	Acer_rubrum	5
NL02	22	Acer_rubrum	5.2
NL02	22	Acer_rubrum	5.3
NL02	22	Acer_rubrum	5.4
NL02	22	Acer_rubrum	6
NL02	22	Acer_rubrum	7.2
NL02	22	Acer_rubrum	8.9
NL02	22	Acer_rubrum	9.2
NL02	22	Acer_rubrum	11
NL02	22	Acer_saccharum	2.5
NL02	22	Acer_saccharum	2.6
NL02	22	Acer_saccharum	2.9
NL02	22	Acer_saccharum	2.9
NL02	22	Acer_saccharum	3
NL02	22	Acer_saccharum	3.2
NL02	22	Acer_saccharum	3.3
NL02	22	Acer_saccharum	3.4
NL02	22	Acer_saccharum	3.5
NL02	22	Acer_saccharum	3.6
NL02	22	Acer_saccharum	4.7
NL02	22	Acer_saccharum	6
NL02	22	Acer_saccharum	6.2
NL02	22	Acer_saccharum	7
NL02	22	Acer_saccharum	7.4
NL02	22	Aesculus_flava	2.8
NL02	22	Cornus_florida	3.3
NL02	22	Cornus_florida	3.5
NL02	22	Cornus_florida	8.2
NL02	22	Fagus_grandifolia	2.5
NL02	22	Fagus_grandifolia	2.7
NL02	22	Fagus_grandifolia	3.6
NL02	22	Fagus_grandifolia	9.5
NL02	22	Fagus_grandifolia	10.2
NL02	22	Fagus_grandifolia	21.9
NL02	22	Fagus_grandifolia	27.8
NL02	22	Fagus_grandifolia	36.1
NL02	22	Fagus_grandifolia	37.6
NL02	22	Fagus_grandifolia	44.3
NL02	22	Fagus_grandifolia	44.4
NL02	22	Fagus_grandifolia	51.3
NL02	22	Fagus_grandifolia	59.1
NL02	22	Fagus_grandifolia	63.1
NL02	22	Magnolia_macrophylla	2.8
NL02	22	Magnolia_macrophylla	5.8
NL02	22	Magnolia_macrophylla	11
NL02	22	Tilia_americana	2.8
NL02	22	Tilia_americana	7
NL02	22	Tilia_americana	33.7
NL02	22	Tsuga_canadensis	3
NL02	22	Tsuga_canadensis	3.9
NL02	22	Tsuga_canadensis	4.4
NL02	22	Tsuga_canadensis	4.5
NL02	22	Tsuga_canadensis	4.6
NL02	22	Tsuga_canadensis	5.2
NL02	22	Tsuga_canadensis	7.3
NL02	22	Tsuga_canadensis	7.3
NL02	22	Tsuga_canadensis	8.3
NL02	22	Tsuga_canadensis	8.4
NL02	22	Tsuga_canadensis	8.8
NL02	22	Tsuga_canadensis	9.8
NL02	22	Tsuga_canadensis	10.9
NL02	22	Tsuga_canadensis	11.1
NL02	22	Tsuga_canadensis	16.7
NL03	23	Acer_rubrum	3.1
NL03	23	Acer_rubrum	5.1
NL03	23	Acer_rubrum	5.6
NL03	23	Acer_rubrum	7.1
NL03	23	Acer_rubrum	9.3
NL03	23	Acer_rubrum	9.6
NL03	23	Acer_rubrum	10.8
NL03	23	Acer_saccharum	8.9
NL03	23	Acer_saccharum	9.4
NL03	23	Fagus_grandifolia	2.5
NL03	23	Fagus_grandifolia	3.2
NL03	23	Fagus_grandifolia	4
NL03	23	Fagus_grandifolia	13.3
NL03	23	Fagus_grandifolia	26
NL03	23	Fagus_grandifolia	27.4
NL03	23	Fagus_grandifolia	41.8
NL03	23	Fagus_grandifolia	49.4
NL03	23	Fagus_grandifolia	49.5
NL03	23	Fagus_grandifolia	51.6
NL03	23	Magnolia_macrophylla	3.4
NL03	23	Magnolia_macrophylla	8.9
NL03	23	Magnolia_macrophylla	12.6
NL03	23	Magnolia_macrophylla	12.6
NL03	23	Magnolia_macrophylla	17.9
NL03	23	Quercus_alba	53.5
NL03	23	Tsuga_canadensis	2.6
NL03	23	Tsuga_canadensis	2.6
NL03	23	Tsuga_canadensis	2.6
NL03	23	Tsuga_canadensis	2.7
NL03	23	Tsuga_canadensis	3
NL03	23	Tsuga_canadensis	3
NL03	23	Tsuga_canadensis	3
NL03	23	Tsuga_canadensis	3.4
NL03	23	Tsuga_canadensis	3.7
NL03	23	Tsuga_canadensis	4
NL03	23	Tsuga_canadensis	4
NL03	23	Tsuga_canadensis	4.1
NL03	23	Tsuga_canadensis	4.2
NL03	23	Tsuga_canadensis	5
NL03	23	Tsuga_canadensis	5.2
NL03	23	Tsuga_canadensis	5.3
NL03	23	Tsuga_canadensis	5.5
NL03	23	Tsuga_canadensis	5.5
NL03	23	Tsuga_canadensis	5.6
NL03	23	Tsuga_canadensis	6
NL03	23	Tsuga_canadensis	6.1
NL03	23	Tsuga_canadensis	6.5
NL03	23	Tsuga_canadensis	6.9
NL03	23	Tsuga_canadensis	7.1
NL03	23	Tsuga_canadensis	8
NL03	23	Tsuga_canadensis	8.2
NL03	23	Tsuga_canadensis	8.6
NL03	23	Tsuga_canadensis	8.7
NL03	23	Tsuga_canadensis	8.9
NL03	23	Tsuga_canadensis	9.4
NL03	23	Tsuga_canadensis	9.4
NL03	23	Tsuga_canadensis	9.4
NL03	23	Tsuga_canadensis	10.5
NL03	23	Tsuga_canadensis	10.7
NL03	23	Tsuga_canadensis	12.2
NL03	23	Tsuga_canadensis	12.4
NL03	23	Tsuga_canadensis	12.7
NL03	23	Tsuga_canadensis	14.2
NL03	23	Tsuga_canadensis	14.4
NL03	23	Tsuga_canadensis	15.2
NL03	23	Tsuga_canadensis	17.7
NL03	23	Tsuga_canadensis	18.2
NL03	23	Tsuga_canadensis	19.1
NL03	23	Tsuga_canadensis	20.4
NL03	23	Tsuga_canadensis	20.5
NL03	23	Tsuga_canadensis	23.9
NL03	23	Tsuga_canadensis	42.9
NL04	24	Acer_rubrum	69.8
NL04	24	Betula_lenta	3.8
NL04	24	Fagus_grandifolia	7.8
NL04	24	Fagus_grandifolia	28.7
NL04	24	Fagus_grandifolia	31.6
NL04	24	Fagus_grandifolia	35.7
NL04	24	Fagus_grandifolia	36.6
NL04	24	Fagus_grandifolia	45.6
NL04	24	Fraxinus_americana	2.5
NL04	24	Liriodendron_tulipifera	3.5
NL04	24	Magnolia_macrophylla	2.6
NL04	24	Magnolia_macrophylla	3.2
NL04	24	Magnolia_macrophylla	4.2
NL04	24	Magnolia_macrophylla	5.1
NL04	24	Magnolia_macrophylla	10.4
NL04	24	Oxydendrum_arboreum	14
NL04	24	Oxydendrum_arboreum	19.6
NL04	24	Tsuga_canadensis	2.5
NL04	24	Tsuga_canadensis	2.8
NL04	24	Tsuga_canadensis	3.1
NL04	24	Tsuga_canadensis	3.1
NL04	24	Tsuga_canadensis	3.1
NL04	24	Tsuga_canadensis	3.1
NL04	24	Tsuga_canadensis	3.2
NL04	24	Tsuga_canadensis	3.3
NL04	24	Tsuga_canadensis	3.4
NL04	24	Tsuga_canadensis	3.5
NL04	24	Tsuga_canadensis	3.5
NL04	24	Tsuga_canadensis	3.7
NL04	24	Tsuga_canadensis	4.1
NL04	24	Tsuga_canadensis	4.4
NL04	24	Tsuga_canadensis	4.8
NL04	24	Tsuga_canadensis	4.9
NL04	24	Tsuga_canadensis	5.1
NL04	24	Tsuga_canadensis	5.1
NL04	24	Tsuga_canadensis	5.2
NL04	24	Tsuga_canadensis	5.2
NL04	24	Tsuga_canadensis	5.3
NL04	24	Tsuga_canadensis	5.5
NL04	24	Tsuga_canadensis	5.6
NL04	24	Tsuga_canadensis	5.7
NL04	24	Tsuga_canadensis	5.8
NL04	24	Tsuga_canadensis	6
NL04	24	Tsuga_canadensis	6.2
NL04	24	Tsuga_canadensis	6.2
NL04	24	Tsuga_canadensis	6.3
NL04	24	Tsuga_canadensis	6.4
NL04	24	Tsuga_canadensis	6.7
NL04	24	Tsuga_canadensis	7.3
NL04	24	Tsuga_canadensis	7.4
NL04	24	Tsuga_canadensis	7.7
NL04	24	Tsuga_canadensis	7.9
NL04	24	Tsuga_canadensis	8.3
NL04	24	Tsuga_canadensis	8.9
NL04	24	Tsuga_canadensis	9
NL04	24	Tsuga_canadensis	9.2
NL04	24	Tsuga_canadensis	9.6
NL04	24	Tsuga_canadensis	11.7
NL04	24	Tsuga_canadensis	11.8
NL04	24	Tsuga_canadensis	12.2
NL04	24	Tsuga_canadensis	13.5
NL04	24	Tsuga_canadensis	14.4
NL04	24	Tsuga_canadensis	15.3
NL04	24	Tsuga_canadensis	15.4
NL04	24	Tsuga_canadensis	16.5
NL04	24	Tsuga_canadensis	17.4
NL04	24	Tsuga_canadensis	20.6
NL04	24	Tsuga_canadensis	22
NL04	24	Tsuga_canadensis	25.5
NL04	24	Tsuga_canadensis	27.6
NL04	24	Tsuga_canadensis	28.4
NL04	24	Tsuga_canadensis	32
NL04	24	Tsuga_canadensis	46.8
NL05	25	Acer_rubrum	2.5
NL05	25	Acer_rubrum	2.6
NL05	25	Acer_rubrum	2.6
NL05	25	Acer_rubrum	2.6
NL05	25	Acer_rubrum	2.7
NL05	25	Acer_rubrum	6.2
NL05	25	Acer_rubrum	8
NL05	25	Acer_rubrum	14.8
NL05	25	Acer_rubrum	44
NL05	25	Acer_saccharum	2.5
NL05	25	Acer_saccharum	2.6
NL05	25	Acer_saccharum	2.9
NL05	25	Acer_saccharum	2.9
NL05	25	Acer_saccharum	4
NL05	25	Acer_saccharum	9
NL05	25	Betula_lenta	17.9
NL05	25	Cornus_florida	4.1
NL05	25	Cornus_florida	4.5
NL05	25	Cornus_florida	4.9
NL05	25	Cornus_florida	5
NL05	25	Fagus_grandifolia	2.9
NL05	25	Fagus_grandifolia	6.7
NL05	25	Fagus_grandifolia	8.4
NL05	25	Fagus_grandifolia	11.7
NL05	25	Fagus_grandifolia	48
NL05	25	Fagus_grandifolia	53
NL05	25	Fagus_grandifolia	66
NL05	25	Fraxinus_americana	3.2
NL05	25	Liriodendron_tulipifera	2.8
NL05	25	Liriodendron_tulipifera	4.3
NL05	25	Liriodendron_tulipifera	7
NL05	25	Liriodendron_tulipifera	9.7
NL05	25	Magnolia_macrophylla	2.6
NL05	25	Magnolia_macrophylla	2.7
NL05	25	Magnolia_macrophylla	2.8
NL05	25	Magnolia_macrophylla	3.7
NL05	25	Magnolia_macrophylla	4.4
NL05	25	Magnolia_macrophylla	4.6
NL05	25	Magnolia_macrophylla	4.7
NL05	25	Magnolia_macrophylla	4.9
NL05	25	Magnolia_macrophylla	5.2
NL05	25	Magnolia_macrophylla	5.3
NL05	25	Magnolia_macrophylla	5.7
NL05	25	Magnolia_macrophylla	6.4
NL05	25	Magnolia_macrophylla	7.5
NL05	25	Magnolia_macrophylla	7.6
NL05	25	Magnolia_macrophylla	8.6
NL05	25	Magnolia_macrophylla	8.9
NL05	25	Magnolia_macrophylla	14.7
NL05	25	Magnolia_macrophylla	16
NL05	25	Morus_rubra	3.4
NL05	25	Morus_rubra	5.5
NL05	25	Morus_rubra	6.1
NL05	25	Ostrya_virginiana	2.5
NL05	25	Prunus_serotina	5.2
NL05	25	Tsuga_canadensis	3.8
NL05	25	Tsuga_canadensis	5.4
NL05	25	Tsuga_canadensis	5.5
NL05	25	Tsuga_canadensis	6.1
NL05	25	Tsuga_canadensis	6.3
NL05	25	Tsuga_canadensis	6.4
NL05	25	Tsuga_canadensis	6.5
NL05	25	Tsuga_canadensis	7
NL05	25	Tsuga_canadensis	8.3
NL05	25	Tsuga_canadensis	9.5
NL05	25	Tsuga_canadensis	10.5
NL05	25	Tsuga_canadensis	13.1
NL05	25	Tsuga_canadensis	13.1
NL05	25	Tsuga_canadensis	21.3
NL05	25	Tsuga_canadensis	22
NL05	25	Tsuga_canadensis	24.7
NL05	25	Ulmus_rubra	4.1
NL06	26	Acer_rubrum	4.3
NL06	26	Acer_saccharum	2.9
NL06	26	Acer_saccharum	3.3
NL06	26	Acer_saccharum	3.6
NL06	26	Acer_saccharum	5.2
NL06	26	Acer_saccharum	6.1
NL06	26	Acer_saccharum	8.3
NL06	26	Aesculus_flava	7.2
NL06	26	Betula_lenta	18.3
NL06	26	Fagus_grandifolia	3.3
NL06	26	Fagus_grandifolia	5.2
NL06	26	Fagus_grandifolia	6.6
NL06	26	Fagus_grandifolia	9.5
NL06	26	Fagus_grandifolia	11.6
NL06	26	Fagus_grandifolia	12.6
NL06	26	Fagus_grandifolia	16.5
NL06	26	Fagus_grandifolia	19.5
NL06	26	Fagus_grandifolia	33.3
NL06	26	Fagus_grandifolia	36.7
NL06	26	Fagus_grandifolia	54.1
NL06	26	Liriodendron_tulipifera	39.4
NL06	26	Liriodendron_tulipifera	44.4
NL06	26	Liriodendron_tulipifera	49.3
NL06	26	Liriodendron_tulipifera	65.1
NL06	26	Magnolia_acuminata	23.1
NL06	26	Magnolia_acuminata	29.9
NL06	26	Magnolia_macrophylla	2.5
NL06	26	Magnolia_macrophylla	4.6
NL06	26	Tsuga_canadensis	2.5
NL06	26	Tsuga_canadensis	2.7
NL06	26	Tsuga_canadensis	3.3
NL06	26	Tsuga_canadensis	8
NL06	26	Tsuga_canadensis	22.6
NL06	26	Tsuga_canadensis	23.2
NL06	26	Ulmus_rubra	4.3
NL07	27	Acer_rubrum	2.9
NL07	27	Acer_rubrum	3.3
NL07	27	Acer_rubrum	3.4
NL07	27	Acer_rubrum	4.5
NL07	27	Acer_rubrum	4.9
NL07	27	Acer_rubrum	5.1
NL07	27	Acer_rubrum	6.4
NL07	27	Acer_rubrum	13.3
NL07	27	Acer_saccharum	2.5
NL07	27	Acer_saccharum	2.8
NL07	27	Acer_saccharum	3.9
NL07	27	Acer_saccharum	4.3
NL07	27	Acer_saccharum	4.9
NL07	27	Acer_saccharum	5.1
NL07	27	Acer_saccharum	8.4
NL07	27	Acer_saccharum	14.3
NL07	27	Betula_lenta	33.9
NL07	27	Fagus_grandifolia	3.7
NL07	27	Fagus_grandifolia	7.9
NL07	27	Fagus_grandifolia	8.4
NL07	27	Fagus_grandifolia	9.4
NL07	27	Fagus_grandifolia	11.3
NL07	27	Fagus_grandifolia	11.6
NL07	27	Fagus_grandifolia	15
NL07	27	Fagus_grandifolia	18.4
NL07	27	Fagus_grandifolia	18.4
NL07	27	Fagus_grandifolia	46.9
NL07	27	Fagus_grandifolia	81.8
NL07	27	Fraxinus_americana	3.8
NL07	27	Liriodendron_tulipifera	3.2
NL07	27	Liriodendron_tulipifera	29.8
NL07	27	Liriodendron_tulipifera	33.5
NL07	27	Liriodendron_tulipifera	52.3
NL07	27	Magnolia_acuminata	6.8
NL07	27	Magnolia_acuminata	13.9
NL07	27	Magnolia_macrophylla	3
NL07	27	Magnolia_macrophylla	3.1
NL07	27	Magnolia_macrophylla	3.8
NL07	27	Magnolia_macrophylla	3.9
NL07	27	Magnolia_macrophylla	6.8
NL07	27	Magnolia_macrophylla	9.6
NL07	27	Magnolia_macrophylla	11.6
NL07	27	Morus_rubra	3.1
NL07	27	Tilia_americana	20
NL07	27	Tsuga_canadensis	12.9
NL07	27	Ulmus_rubra	3.1
NL08	28	Acer_rubrum	12.7
NL08	28	Acer_rubrum	15.9
NL08	28	Acer_rubrum	75.5
NL08	28	Acer_saccharum	2.6
NL08	28	Acer_saccharum	3
NL08	28	Acer_saccharum	3.1
NL08	28	Acer_saccharum	3.3
NL08	28	Acer_saccharum	3.5
NL08	28	Acer_saccharum	3.5
NL08	28	Acer_saccharum	4.3
NL08	28	Acer_saccharum	4.5
NL08	28	Acer_saccharum	4.5
NL08	28	Acer_saccharum	5.9
NL08	28	Aesculus_flava	7
NL08	28	Aesculus_flava	7.7
NL08	28	Aesculus_flava	10.6
NL08	28	Asimina_triloba	2.6
NL08	28	Carya_ovata	5.2
NL08	28	Cornus_florida	13.1
NL08	28	Fagus_grandifolia	2.5
NL08	28	Fagus_grandifolia	2.5
NL08	28	Fagus_grandifolia	2.6
NL08	28	Fagus_grandifolia	2.6
NL08	28	Fagus_grandifolia	2.6
NL08	28	Fagus_grandifolia	2.8
NL08	28	Fagus_grandifolia	2.9
NL08	28	Fagus_grandifolia	3
NL08	28	Fagus_grandifolia	3
NL08	28	Fagus_grandifolia	3
NL08	28	Fagus_grandifolia	3.1
NL08	28	Fagus_grandifolia	3.1
NL08	28	Fagus_grandifolia	3.2
NL08	28	Fagus_grandifolia	3.2
NL08	28	Fagus_grandifolia	3.4
NL08	28	Fagus_grandifolia	3.5
NL08	28	Fagus_grandifolia	3.5
NL08	28	Fagus_grandifolia	3.5
NL08	28	Fagus_grandifolia	3.5
NL08	28	Fagus_grandifolia	3.5
NL08	28	Fagus_grandifolia	3.6
NL08	28	Fagus_grandifolia	3.6
NL08	28	Fagus_grandifolia	3.9
NL08	28	Fagus_grandifolia	3.9
NL08	28	Fagus_grandifolia	4
NL08	28	Fagus_grandifolia	4
NL08	28	Fagus_grandifolia	4.1
NL08	28	Fagus_grandifolia	4.1
NL08	28	Fagus_grandifolia	4.1
NL08	28	Fagus_grandifolia	4.3
NL08	28	Fagus_grandifolia	4.3
NL08	28	Fagus_grandifolia	4.4
NL08	28	Fagus_grandifolia	4.4
NL08	28	Fagus_grandifolia	4.5
NL08	28	Fagus_grandifolia	4.5
NL08	28	Fagus_grandifolia	4.6
NL08	28	Fagus_grandifolia	4.7
NL08	28	Fagus_grandifolia	4.9
NL08	28	Fagus_grandifolia	5.1
NL08	28	Fagus_grandifolia	5.4
NL08	28	Fagus_grandifolia	5.6
NL08	28	Fagus_grandifolia	5.8
NL08	28	Fagus_grandifolia	6.8
NL08	28	Fagus_grandifolia	6.9
NL08	28	Fagus_grandifolia	7
NL08	28	Fagus_grandifolia	7.2
NL08	28	Fagus_grandifolia	7.5
NL08	28	Fagus_grandifolia	8
NL08	28	Fagus_grandifolia	8.1
NL08	28	Fagus_grandifolia	8.4
NL08	28	Fagus_grandifolia	11.4
NL08	28	Fagus_grandifolia	11.7
NL08	28	Fagus_grandifolia	83.1
NL08	28	Fraxinus_americana	2.7
NL08	28	Liriodendron_tulipifera	12
NL08	28	Liriodendron_tulipifera	62.7
NL08	28	Liriodendron_tulipifera	72.1
NL08	28	Nyssa_sylvatica	5.8
NL08	28	Nyssa_sylvatica	19.8
NL08	28	Tilia_americana	6.1
NL08	28	Tilia_americana	7.3
NL08	28	Tilia_americana	7.5
NL08	28	Tsuga_canadensis	9.9
NL08	28	Ulmus_rubra	7.6
NL09	29	Acer_rubrum	2.5
NL09	29	Acer_rubrum	3.2
NL09	29	Acer_rubrum	3.8
NL09	29	Acer_rubrum	5.4
NL09	29	Acer_rubrum	5.5
NL09	29	Acer_rubrum	9.4
NL09	29	Acer_saccharum	4.3
NL09	29	Acer_saccharum	6.1
NL09	29	Acer_saccharum	44
NL09	29	Acer_saccharum	58.5
NL09	29	Aesculus_flava	9.4
NL09	29	Asimina_triloba	2.7
NL09	29	Betula_lenta	19.1
NL09	29	Fagus_grandifolia	2.5
NL09	29	Fagus_grandifolia	2.8
NL09	29	Fagus_grandifolia	2.8
NL09	29	Fagus_grandifolia	3
NL09	29	Fagus_grandifolia	3
NL09	29	Fagus_grandifolia	3.1
NL09	29	Fagus_grandifolia	3.2
NL09	29	Fagus_grandifolia	3.4
NL09	29	Fagus_grandifolia	4.4
NL09	29	Fagus_grandifolia	5.1
NL09	29	Fagus_grandifolia	8
NL09	29	Fagus_grandifolia	9.5
NL09	29	Fagus_grandifolia	9.6
NL09	29	Fagus_grandifolia	10.5
NL09	29	Fagus_grandifolia	13
NL09	29	Fagus_grandifolia	16.5
NL09	29	Fagus_grandifolia	16.7
NL09	29	Fagus_grandifolia	43
NL09	29	Fagus_grandifolia	56
NL09	29	Fraxinus_americana	4.3
NL09	29	Hamamelis_virginiana	3.1
NL09	29	Hamamelis_virginiana	3.2
NL09	29	Hamamelis_virginiana	3.9
NL09	29	Hamamelis_virginiana	4
NL09	29	Liriodendron_tulipifera	48.4
NL09	29	Ostrya_virginiana	7.4
NL09	29	Prunus_serotina	3.7
NL09	29	Tilia_americana	3.3
NL09	29	Tilia_americana	3.7
NL09	29	Tilia_americana	5.7
NL09	29	Tilia_americana	8
NL09	29	Tilia_americana	17.7
NL09	29	Tilia_americana	37.8
NL09	29	Tsuga_canadensis	9.4
NL09	29	Tsuga_canadensis	16.2
NL09	29	Tsuga_canadensis	19.9
NL10	30	Acer_rubrum	3.1
NL10	30	Acer_rubrum	3.5
NL10	30	Acer_rubrum	3.6
NL10	30	Acer_rubrum	5.5
NL10	30	Acer_rubrum	10.6
NL10	30	Acer_rubrum	14.7
NL10	30	Acer_rubrum	25.7
NL10	30	Acer_rubrum	53.9
NL10	30	Acer_saccharum	2.5
NL10	30	Acer_saccharum	2.5
NL10	30	Acer_saccharum	2.7
NL10	30	Acer_saccharum	2.7
NL10	30	Acer_saccharum	2.8
NL10	30	Acer_saccharum	2.9
NL10	30	Acer_saccharum	3.4
NL10	30	Acer_saccharum	3.4
NL10	30	Acer_saccharum	3.5
NL10	30	Acer_saccharum	3.6
NL10	30	Acer_saccharum	3.8
NL10	30	Acer_saccharum	3.8
NL10	30	Acer_saccharum	3.9
NL10	30	Acer_saccharum	4
NL10	30	Acer_saccharum	4.2
NL10	30	Acer_saccharum	4.2
NL10	30	Acer_saccharum	4.3
NL10	30	Acer_saccharum	4.8
NL10	30	Acer_saccharum	4.8
NL10	30	Acer_saccharum	4.8
NL10	30	Acer_saccharum	6.5
NL10	30	Acer_saccharum	8.3
NL10	30	Acer_saccharum	8.9
NL10	30	Acer_saccharum	10
NL10	30	Acer_saccharum	10.5
NL10	30	Acer_saccharum	10.7
NL10	30	Acer_saccharum	11.3
NL10	30	Acer_saccharum	14.6
NL10	30	Aesculus_flava	3.5
NL10	30	Aesculus_flava	3.6
NL10	30	Aesculus_flava	4.1
NL10	30	Aesculus_flava	5.2
NL10	30	Aesculus_flava	9.6
NL10	30	Asimina_triloba	2.7
NL10	30	Asimina_triloba	3
NL10	30	Fagus_grandifolia	2.5
NL10	30	Fagus_grandifolia	2.5
NL10	30	Fagus_grandifolia	3.1
NL10	30	Fagus_grandifolia	3.8
NL10	30	Fagus_grandifolia	4
NL10	30	Fagus_grandifolia	4.3
NL10	30	Fagus_grandifolia	4.6
NL10	30	Fagus_grandifolia	7
NL10	30	Fagus_grandifolia	8
NL10	30	Fagus_grandifolia	12.3
NL10	30	Fagus_grandifolia	13.8
NL10	30	Fagus_grandifolia	38.4
NL10	30	Fagus_grandifolia	44.9
NL10	30	Fagus_grandifolia	61.4
NL10	30	Magnolia_macrophylla	2.9
NL10	30	Magnolia_macrophylla	3.4
NL10	30	Magnolia_macrophylla	4.4
NL10	30	Magnolia_macrophylla	9.1
NL10	30	Ulmus_americana	2.5
NL10	30	Ulmus_americana	5.4
NL10	30	Ulmus_americana	6.6
NL10	30	Ulmus_americana	7
NL10	30	Ulmus_americana	7.2
NL10	30	Ulmus_rubra	2.7
NL10	30	Fraxinus_americana	54.6
EU01	31	Acer_rubrum	3.2
EU01	31	Acer_rubrum	3.4
EU01	31	Acer_rubrum	4.1
EU01	31	Acer_rubrum	6.3
EU01	31	Acer_rubrum	6.9
EU01	31	Acer_rubrum	7
EU01	31	Acer_rubrum	7.2
EU01	31	Acer_rubrum	7.9
EU01	31	Acer_rubrum	9.5
EU01	31	Acer_rubrum	10.2
EU01	31	Acer_rubrum	11.4
EU01	31	Acer_rubrum	12
EU01	31	Acer_rubrum	12.5
EU01	31	Acer_rubrum	12.5
EU01	31	Acer_rubrum	14.2
EU01	31	Acer_rubrum	14.9
EU01	31	Acer_rubrum	14.9
EU01	31	Acer_rubrum	17
EU01	31	Acer_rubrum	25.5
EU01	31	Acer_rubrum	31.1
EU01	31	Acer_rubrum	31.4
EU01	31	Acer_rubrum	38.4
EU01	31	Acer_rubrum	44.7
EU01	31	Acer_saccharum	2.5
EU01	31	Acer_saccharum	2.5
EU01	31	Acer_saccharum	2.5
EU01	31	Acer_saccharum	2.8
EU01	31	Acer_saccharum	3.2
EU01	31	Acer_saccharum	3.7
EU01	31	Acer_saccharum	5
EU01	31	Acer_saccharum	5.8
EU01	31	Acer_saccharum	5.9
EU01	31	Acer_saccharum	7.1
EU01	31	Acer_saccharum	8.9
EU01	31	Acer_saccharum	9.4
EU01	31	Carya_glabra	14.7
EU01	31	Carya_glabra	20.3
EU01	31	Carya_glabra	37.9
EU01	31	Carya_glabra	42.5
EU01	31	Carya_glabra	13.2
EU01	31	Carya_tomentosa	27
EU01	31	Carya_tomentosa	29.5
EU01	31	Carya_glabra	32.7
EU01	31	Cercis_canadensis	2.6
EU01	31	Cercis_canadensis	2.7
EU01	31	Cercis_canadensis	3
EU01	31	Cornus_florida	4
EU01	31	Cornus_florida	5.9
EU01	31	Cornus_florida	6.7
EU01	31	Fagus_grandifolia	2.5
EU01	31	Fagus_grandifolia	3
EU01	31	Fagus_grandifolia	3.5
EU01	31	Fagus_grandifolia	4.2
EU01	31	Fagus_grandifolia	6.5
EU01	31	Nyssa_sylvatica	3.9
EU01	31	Nyssa_sylvatica	5
EU01	31	Nyssa_sylvatica	9
EU01	31	Nyssa_sylvatica	15.7
EU01	31	Nyssa_sylvatica	39.8
EU01	31	Tsuga_canadensis	2.9
EU01	31	Tsuga_canadensis	12.7
EU02	32	Acer_rubrum	3.8
EU02	32	Acer_rubrum	4
EU02	32	Acer_rubrum	4.3
EU02	32	Acer_rubrum	4.5
EU02	32	Acer_rubrum	5
EU02	32	Acer_rubrum	5.5
EU02	32	Acer_rubrum	5.6
EU02	32	Acer_rubrum	6.3
EU02	32	Acer_rubrum	6.8
EU02	32	Acer_rubrum	7.1
EU02	32	Acer_rubrum	7.1
EU02	32	Acer_rubrum	7.3
EU02	32	Acer_rubrum	7.5
EU02	32	Acer_rubrum	7.9
EU02	32	Acer_rubrum	9.1
EU02	32	Acer_rubrum	9.5
EU02	32	Acer_rubrum	9.8
EU02	32	Acer_rubrum	10.4
EU02	32	Acer_rubrum	11
EU02	32	Acer_rubrum	11.5
EU02	32	Acer_rubrum	12.6
EU02	32	Acer_rubrum	13.9
EU02	32	Acer_rubrum	14.3
EU02	32	Acer_rubrum	14.6
EU02	32	Acer_rubrum	14.6
EU02	32	Acer_rubrum	14.7
EU02	32	Acer_rubrum	15
EU02	32	Acer_rubrum	17.9
EU02	32	Acer_rubrum	23.2
EU02	32	Acer_rubrum	25
EU02	32	Acer_rubrum	25.5
EU02	32	Acer_rubrum	32
EU02	32	Acer_rubrum	38
EU02	32	Carya_glabra	13.1
EU02	32	Carya_glabra	33.8
EU02	32	Cornus_florida	3.2
EU02	32	Cornus_florida	4
EU02	32	Fagus_grandifolia	2.5
EU02	32	Fagus_grandifolia	4.3
EU02	32	Magnolia_acuminata	25.3
EU02	32	Oxydendrum_arboreum	2.9
EU02	32	Oxydendrum_arboreum	16.7
EU02	32	Oxydendrum_arboreum	17.5
EU02	32	Quercus_alba	74.3
EU02	32	Quercus_prinus	66.5
EU02	32	Quercus_velutina	22
EU02	32	Robinia_pseudoacacia	22.8
EU02	32	Nyssa_sylvatica	11.4
EU02	32	Nyssa_sylvatica	14.7
EU02	32	Nyssa_sylvatica	24.7
EU03	33	Acer_rubrum	2.6
EU03	33	Acer_rubrum	3
EU03	33	Acer_rubrum	3.4
EU03	33	Acer_rubrum	3.9
EU03	33	Acer_rubrum	4.3
EU03	33	Acer_rubrum	4.6
EU03	33	Acer_rubrum	4.9
EU03	33	Acer_rubrum	5
EU03	33	Acer_rubrum	5.4
EU03	33	Acer_rubrum	5.6
EU03	33	Acer_rubrum	5.8
EU03	33	Acer_rubrum	7
EU03	33	Acer_rubrum	7.5
EU03	33	Acer_rubrum	7.6
EU03	33	Acer_rubrum	8
EU03	33	Acer_rubrum	8.6
EU03	33	Acer_rubrum	8.8
EU03	33	Acer_rubrum	9.1
EU03	33	Acer_rubrum	9.3
EU03	33	Acer_rubrum	9.4
EU03	33	Acer_rubrum	9.5
EU03	33	Acer_rubrum	10.7
EU03	33	Acer_rubrum	10.8
EU03	33	Acer_rubrum	11
EU03	33	Acer_rubrum	11.7
EU03	33	Acer_rubrum	12.4
EU03	33	Acer_rubrum	12.9
EU03	33	Acer_rubrum	12.9
EU03	33	Acer_rubrum	13.1
EU03	33	Acer_rubrum	13.6
EU03	33	Acer_rubrum	13.7
EU03	33	Acer_rubrum	15.3
EU03	33	Acer_rubrum	16.1
EU03	33	Acer_rubrum	17
EU03	33	Acer_rubrum	28.4
EU03	33	Amelanchier_arborea	2.7
EU03	33	Carya_glabra	28.7
EU03	33	Cornus_florida	3.3
EU03	33	Cornus_florida	5.3
EU03	33	Fagus_grandifolia	5.8
EU03	33	Fagus_grandifolia	7.1
EU03	33	Liriodendron_tulipifera	30
EU03	33	Nyssa_sylvatica	3.1
EU03	33	Nyssa_sylvatica	3.2
EU03	33	Nyssa_sylvatica	3.3
EU03	33	Nyssa_sylvatica	3.4
EU03	33	Nyssa_sylvatica	3.7
EU03	33	Nyssa_sylvatica	4.5
EU03	33	Nyssa_sylvatica	5
EU03	33	Nyssa_sylvatica	29
EU03	33	Oxydendrum_arboreum	7.7
EU03	33	Oxydendrum_arboreum	9.2
EU03	33	Oxydendrum_arboreum	10.9
EU03	33	Oxydendrum_arboreum	12.3
EU03	33	Oxydendrum_arboreum	15.8
EU03	33	Oxydendrum_arboreum	17.5
EU03	33	Oxydendrum_arboreum	20.5
EU03	33	Oxydendrum_arboreum	25.1
EU03	33	Quercus_prinus	9
EU03	33	Quercus_prinus	9.4
EU03	33	Quercus_prinus	9.8
EU03	33	Quercus_prinus	48.4
EU03	33	Quercus_prinus	68.5
EU03	33	Quercus_velutina	27.6
EU03	33	Quercus_velutina	51.4
EU03	33	Quercus_velutina	55.6
EU04	34	Acer_rubrum	2.7
EU04	34	Acer_rubrum	3.4
EU04	34	Acer_rubrum	3.5
EU04	34	Acer_rubrum	3.6
EU04	34	Acer_rubrum	4.6
EU04	34	Acer_rubrum	5
EU04	34	Acer_rubrum	5.2
EU04	34	Acer_rubrum	5.2
EU04	34	Acer_rubrum	5.5
EU04	34	Acer_rubrum	5.8
EU04	34	Acer_rubrum	6
EU04	34	Acer_rubrum	6.1
EU04	34	Acer_rubrum	6.8
EU04	34	Acer_rubrum	7
EU04	34	Acer_rubrum	7.5
EU04	34	Acer_rubrum	8.7
EU04	34	Acer_rubrum	8.9
EU04	34	Acer_rubrum	10.9
EU04	34	Acer_rubrum	11.3
EU04	34	Acer_rubrum	12
EU04	34	Acer_rubrum	12.4
EU04	34	Acer_rubrum	13.5
EU04	34	Acer_rubrum	13.5
EU04	34	Acer_rubrum	16.7
EU04	34	Acer_rubrum	17.1
EU04	34	Acer_rubrum	30
EU04	34	Amelanchier_arborea	4.5
EU04	34	Nyssa_sylvatica	2.5
EU04	34	Nyssa_sylvatica	2.7
EU04	34	Nyssa_sylvatica	2.7
EU04	34	Nyssa_sylvatica	3
EU04	34	Nyssa_sylvatica	3.5
EU04	34	Nyssa_sylvatica	4.4
EU04	34	Nyssa_sylvatica	8.1
EU04	34	Nyssa_sylvatica	12.2
EU04	34	Oxydendrum_arboreum	2.5
EU04	34	Oxydendrum_arboreum	2.9
EU04	34	Oxydendrum_arboreum	3.2
EU04	34	Oxydendrum_arboreum	3.3
EU04	34	Oxydendrum_arboreum	4.1
EU04	34	Oxydendrum_arboreum	4.8
EU04	34	Oxydendrum_arboreum	5.3
EU04	34	Oxydendrum_arboreum	6
EU04	34	Oxydendrum_arboreum	6.2
EU04	34	Oxydendrum_arboreum	6.4
EU04	34	Oxydendrum_arboreum	7.4
EU04	34	Oxydendrum_arboreum	7.8
EU04	34	Oxydendrum_arboreum	9.1
EU04	34	Oxydendrum_arboreum	9.2
EU04	34	Oxydendrum_arboreum	9.4
EU04	34	Oxydendrum_arboreum	9.4
EU04	34	Oxydendrum_arboreum	10
EU04	34	Oxydendrum_arboreum	11.1
EU04	34	Oxydendrum_arboreum	11.3
EU04	34	Oxydendrum_arboreum	13
EU04	34	Oxydendrum_arboreum	13.2
EU04	34	Oxydendrum_arboreum	13.7
EU04	34	Oxydendrum_arboreum	14.1
EU04	34	Oxydendrum_arboreum	14.1
EU04	34	Oxydendrum_arboreum	17.1
EU04	34	Pinus_echinata	29.4
EU04	34	Quercus_alba	12.5
EU04	34	Quercus_coccinea	52.4
EU04	34	Quercus_prinus	4
EU04	34	Quercus_prinus	15.9
EU04	34	Quercus_prinus	28.7
EU04	34	Quercus_prinus	38.4
EU04	34	Quercus_prinus	44.2
EU04	34	Quercus_velutina	50.9
EU04	34	Robinia_pseudoacacia	5.9
EU04	34	Tsuga_canadensis	3.1
EU04	34	Tsuga_canadensis	6.5
EU04	34	Tsuga_canadensis	8.4
EU05	35	Acer_rubrum	2.5
EU05	35	Acer_rubrum	2.7
EU05	35	Acer_rubrum	2.9
EU05	35	Acer_rubrum	3
EU05	35	Acer_rubrum	3.5
EU05	35	Acer_rubrum	3.5
EU05	35	Acer_rubrum	3.5
EU05	35	Acer_rubrum	3.7
EU05	35	Acer_rubrum	3.7
EU05	35	Acer_rubrum	3.8
EU05	35	Acer_rubrum	4.8
EU05	35	Acer_rubrum	5
EU05	35	Acer_rubrum	5.1
EU05	35	Acer_rubrum	5.1
EU05	35	Acer_rubrum	5.3
EU05	35	Acer_rubrum	6.2
EU05	35	Acer_rubrum	6.4
EU05	35	Acer_rubrum	6.8
EU05	35	Acer_rubrum	6.8
EU05	35	Acer_rubrum	7
EU05	35	Acer_rubrum	7.3
EU05	35	Acer_rubrum	7.4
EU05	35	Acer_rubrum	9
EU05	35	Acer_rubrum	9.3
EU05	35	Acer_rubrum	9.5
EU05	35	Acer_rubrum	9.5
EU05	35	Acer_rubrum	10.2
EU05	35	Acer_rubrum	11
EU05	35	Acer_rubrum	12.3
EU05	35	Acer_rubrum	12.7
EU05	35	Acer_rubrum	15.4
EU05	35	Acer_rubrum	19
EU05	35	Acer_rubrum	22
EU05	35	Amelanchier_arborea	3.9
EU05	35	Carya_glabra	2.7
EU05	35	Fagus_grandifolia	5.2
EU05	35	Fagus_grandifolia	10.9
EU05	35	Nyssa_sylvatica	3.3
EU05	35	Nyssa_sylvatica	3.5
EU05	35	Nyssa_sylvatica	5.9
EU05	35	Oxydendrum_arboreum	4.5
EU05	35	Oxydendrum_arboreum	6.4
EU05	35	Oxydendrum_arboreum	6.7
EU05	35	Oxydendrum_arboreum	7.8
EU05	35	Oxydendrum_arboreum	8.5
EU05	35	Oxydendrum_arboreum	12
EU05	35	Oxydendrum_arboreum	12.3
EU05	35	Oxydendrum_arboreum	12.8
EU05	35	Oxydendrum_arboreum	12.9
EU05	35	Oxydendrum_arboreum	14
EU05	35	Oxydendrum_arboreum	15.1
EU05	35	Oxydendrum_arboreum	15.8
EU05	35	Oxydendrum_arboreum	16.3
EU05	35	Quercus_prinus	33.6
EU05	35	Quercus_prinus	44.4
EU05	35	Quercus_prinus	45.7
EU05	35	Quercus_prinus	47.4
EU05	35	Quercus_prinus	47.7
EU05	35	Quercus_prinus	48.5
EU05	35	Quercus_prinus	50.4
EU05	35	Quercus_prinus	54.5
EU05	35	Quercus_prinus	59.3
EU06	36	Acer_rubrum	2.5
EU06	36	Acer_rubrum	2.8
EU06	36	Acer_rubrum	2.8
EU06	36	Acer_rubrum	2.9
EU06	36	Acer_rubrum	2.9
EU06	36	Acer_rubrum	3.1
EU06	36	Acer_rubrum	3.2
EU06	36	Acer_rubrum	3.4
[truncated: 2,225 more rows]

## Sheet: 2010
Plot_name	Plot	Species	dbh
NU01	1	Acer_saccharum	2.7
NU01	1	Acer_saccharum	3.4
NU01	1	Acer_saccharum	4
NU01	1	Acer_saccharum	5.3
NU01	1	Acer_saccharum	5.6
NU01	1	Acer_saccharum	5.7
NU01	1	Acer_saccharum	6
NU01	1	Acer_saccharum	6.3
NU01	1	Acer_saccharum	6.6
NU01	1	Acer_saccharum	7.7
NU01	1	Acer_saccharum	8
NU01	1	Acer_saccharum	8.6
NU01	1	Acer_saccharum	8.6
NU01	1	Acer_saccharum	10
NU01	1	Acer_saccharum	11.1
NU01	1	Acer_saccharum	16.3
NU01	1	Acer_saccharum	19
NU01	1	Acer_saccharum	21.3
NU01	1	Acer_saccharum	24.6
NU01	1	Acer_saccharum	27.5
NU01	1	Acer_saccharum	28.6
NU01	1	Acer_saccharum	35.8
NU01	1	Acer_saccharum	39.9
NU01	1	Acer_saccharum	42.5
NU01	1	Acer_saccharum	46.6
NU01	1	Acer_saccharum	48.2
NU01	1	Acer_saccharum	55.8
NU01	1	Betula_lenta	30.4
NU01	1	Quercus_rubra	25.3
NU01	1	Tilia_americana	5.7
NU01	1	Tilia_americana	38.3
NU01	1	Tilia_americana	50.8
NU01	1	Tilia_americana	62.4
NU02	2	Acer_rubrum	3
NU02	2	Acer_rubrum	3.1
NU02	2	Acer_rubrum	5.3
NU02	2	Acer_rubrum	15.7
NU02	2	Acer_rubrum	50.7
NU02	2	Acer_saccharum	2.6
NU02	2	Acer_saccharum	3.2
NU02	2	Acer_saccharum	3.5
NU02	2	Acer_saccharum	3.7
NU02	2	Acer_saccharum	4
NU02	2	Acer_saccharum	4.1
NU02	2	Acer_saccharum	4.3
NU02	2	Acer_saccharum	5.1
NU02	2	Acer_saccharum	5.7
NU02	2	Acer_saccharum	6.4
NU02	2	Acer_saccharum	7.9
NU02	2	Acer_saccharum	8.1
NU02	2	Acer_saccharum	8.6
NU02	2	Acer_saccharum	13.8
NU02	2	Acer_saccharum	16.3
NU02	2	Acer_saccharum	16.4
NU02	2	Acer_saccharum	20.1
NU02	2	Acer_saccharum	20.4
NU02	2	Acer_saccharum	21.4
NU02	2	Acer_saccharum	24.1
NU02	2	Acer_saccharum	25.6
NU02	2	Acer_saccharum	32.4
NU02	2	Acer_saccharum	39.3
NU02	2	Fagus_grandifolia	2.5
NU02	2	Fagus_grandifolia	4
NU02	2	Fagus_grandifolia	7
NU02	2	Fagus_grandifolia	7.8
NU02	2	Fagus_grandifolia	8
NU02	2	Fagus_grandifolia	9.1
NU02	2	Quercus_prinus	61.2
NU02	2	Quercus_prinus	104.6
NU03	3	Acer_saccharum	2.6
NU03	3	Acer_saccharum	2.8
NU03	3	Acer_saccharum	2.9
NU03	3	Acer_saccharum	3
NU03	3	Acer_saccharum	3.1
NU03	3	Acer_saccharum	3.3
NU03	3	Acer_saccharum	3.7
NU03	3	Acer_saccharum	4.4
NU03	3	Acer_saccharum	4.5
NU03	3	Acer_saccharum	5.3
NU03	3	Acer_saccharum	6.1
NU03	3	Acer_saccharum	6.3
NU03	3	Acer_saccharum	6.6
NU03	3	Acer_saccharum	7
NU03	3	Acer_saccharum	7
NU03	3	Acer_saccharum	7.7
NU03	3	Acer_saccharum	7.9
NU03	3	Acer_saccharum	8
NU03	3	Acer_saccharum	8
NU03	3	Acer_saccharum	9.6
NU03	3	Acer_saccharum	10
NU03	3	Acer_saccharum	11.8
NU03	3	Acer_saccharum	12.5
NU03	3	Acer_saccharum	12.9
NU03	3	Acer_saccharum	14.8
NU03	3	Acer_saccharum	17.8
NU03	3	Acer_saccharum	18.7
NU03	3	Acer_saccharum	19.5
NU03	3	Acer_saccharum	23.8
NU03	3	Acer_saccharum	24
NU03	3	Acer_saccharum	32.1
NU03	3	Acer_saccharum	32.8
NU03	3	Acer_saccharum	37.1
NU03	3	Carya_glabra	23
NU03	3	Carya_glabra	24.9
NU03	3	Carya_glabra	28.7
NU03	3	Quercus_prinus	14.1
NU03	3	Quercus_prinus	21.7
NU03	3	Quercus_prinus	28.6
NU03	3	Quercus_prinus	33
NU03	3	Quercus_prinus	52.7
NU03	3	Tilia_americana	2.7
NU03	3	Ulmus_rubra	3.9
NU04	4	Acer_rubrum	2.7
NU04	4	Acer_rubrum	3.2
NU04	4	Acer_rubrum	7
NU04	4	Acer_rubrum	7.1
NU04	4	Acer_rubrum	8.3
NU04	4	Acer_rubrum	8.9
NU04	4	Acer_rubrum	12.7
NU04	4	Acer_rubrum	13.6
NU04	4	Acer_rubrum	15.7
NU04	4	Acer_rubrum	18.5
NU04	4	Acer_rubrum	20.3
NU04	4	Acer_rubrum	20.7
NU04	4	Acer_rubrum	21.2
NU04	4	Acer_rubrum	23.3
NU04	4	Acer_rubrum	28.5
NU04	4	Acer_rubrum	29.1
NU04	4	Acer_rubrum	33.4
NU04	4	Acer_rubrum	39.5
NU04	4	Acer_saccharum	2.5
NU04	4	Acer_saccharum	2.6
NU04	4	Acer_saccharum	2.7
NU04	4	Acer_saccharum	2.7
NU04	4	Acer_saccharum	2.7
NU04	4	Acer_saccharum	2.7
NU04	4	Acer_saccharum	2.8
NU04	4	Acer_saccharum	2.8
NU04	4	Acer_saccharum	2.9
NU04	4	Acer_saccharum	3.2
NU04	4	Acer_saccharum	3.2
NU04	4	Acer_saccharum	3.4
NU04	4	Acer_saccharum	3.4
NU04	4	Acer_saccharum	3.4
NU04	4	Acer_saccharum	3.6
NU04	4	Acer_saccharum	3.9
NU04	4	Acer_saccharum	3.9
NU04	4	Acer_saccharum	4
NU04	4	Acer_saccharum	4.3
NU04	4	Acer_saccharum	4.5
NU04	4	Acer_saccharum	4.5
NU04	4	Acer_saccharum	4.8
NU04	4	Acer_saccharum	5.1
NU04	4	Acer_saccharum	6
NU04	4	Acer_saccharum	7.3
NU04	4	Acer_saccharum	33.9
NU04	4	Amelanchier_arborea	3.2
NU04	4	Castanea_dentata	2.6
NU04	4	Castanea_dentata	5.2
NU04	4	Cornus_florida	5.9
NU04	4	Fagus_grandifolia	2.5
NU04	4	Fagus_grandifolia	2.7
NU04	4	Fagus_grandifolia	2.8
NU04	4	Fagus_grandifolia	2.9
NU04	4	Fagus_grandifolia	3.1
NU04	4	Fagus_grandifolia	3.1
NU04	4	Fagus_grandifolia	3.2
NU04	4	Fagus_grandifolia	3.3
NU04	4	Fagus_grandifolia	3.4
NU04	4	Fagus_grandifolia	3.7
NU04	4	Fagus_grandifolia	4.5
NU04	4	Fagus_grandifolia	4.6
NU04	4	Fagus_grandifolia	4.7
NU04	4	Fagus_grandifolia	4.9
NU04	4	Fagus_grandifolia	5.3
NU04	4	Fagus_grandifolia	5.8
NU04	4	Fagus_grandifolia	5.9
NU04	4	Fagus_grandifolia	6.3
NU04	4	Fagus_grandifolia	7.6
NU04	4	Fagus_grandifolia	7.8
NU04	4	Fagus_grandifolia	8.4
NU04	4	Fagus_grandifolia	10.2
NU04	4	Nyssa_sylvatica	32.2
NU04	4	Oxydendrum_arboreum	16
NU04	4	Quercus_prinus	89.8
NU04	4	Quercus_prinus	94.3
NU05	5	Acer_saccharum	2.5
NU05	5	Acer_saccharum	2.7
NU05	5	Acer_saccharum	2.7
NU05	5	Acer_saccharum	2.7
NU05	5	Acer_saccharum	2.8
NU05	5	Acer_saccharum	3
NU05	5	Acer_saccharum	3.1
NU05	5	Acer_saccharum	3.8
NU05	5	Acer_saccharum	4.6
NU05	5	Acer_saccharum	4.9
NU05	5	Acer_saccharum	5.2
NU05	5	Acer_saccharum	5.7
NU05	5	Acer_saccharum	5.7
NU05	5	Acer_saccharum	5.7
NU05	5	Acer_saccharum	5.8
NU05	5	Acer_saccharum	6.1
NU05	5	Acer_saccharum	7.5
NU05	5	Acer_saccharum	8
NU05	5	Acer_saccharum	8.2
NU05	5	Acer_saccharum	8.4
NU05	5	Acer_saccharum	9.5
NU05	5	Acer_saccharum	11
NU05	5	Acer_saccharum	11
NU05	5	Acer_saccharum	13
NU05	5	Acer_saccharum	15.2
NU05	5	Acer_saccharum	15.4
NU05	5	Acer_saccharum	15.6
NU05	5	Acer_saccharum	16.9
NU05	5	Acer_saccharum	18.8
NU05	5	Acer_saccharum	19
NU05	5	Acer_saccharum	21.1
NU05	5	Acer_saccharum	21.9
NU05	5	Acer_saccharum	23.2
NU05	5	Acer_saccharum	26.5
NU05	5	Acer_saccharum	34.6
NU05	5	Acer_saccharum	35.1
NU05	5	Acer_saccharum	35.6
NU05	5	Aesculus_flava	3
NU05	5	Aesculus_flava	3.4
NU05	5	Aesculus_flava	4.1
NU05	5	Aesculus_flava	4.3
NU05	5	Aesculus_flava	5.1
NU05	5	Aesculus_flava	5.7
NU05	5	Aesculus_flava	10
NU05	5	Carya_cordiformis	3.2
NU05	5	Carya_cordiformis	6.4
NU05	5	Carya_glabra	2.5
NU05	5	Cercis_canadensis	2.8
NU05	5	Cercis_canadensis	3.1
NU05	5	Cercis_canadensis	3.2
NU05	5	Cercis_canadensis	3.5
NU05	5	Cercis_canadensis	4.1
NU05	5	Cercis_canadensis	5.6
NU05	5	Cercis_canadensis	5.9
NU05	5	Cercis_canadensis	7.2
NU05	5	Fagus_grandifolia	3.9
NU05	5	Fraxinus_americana	2.8
NU05	5	Juglans_nigra	2.7
NU05	5	Juglans_nigra	3.7
NU05	5	Juglans_nigra	3.7
NU05	5	Juglans_nigra	6.9
NU05	5	Quercus_prinus	2.6
NU05	5	Sassafras_albidum	5.5
NU05	5	Sassafras_albidum	6.5
NU05	5	Tilia_americana	2.9
NU05	5	Tilia_americana	3
NU05	5	Tilia_americana	3.6
NU05	5	Tilia_americana	4.1
NU05	5	Tilia_americana	4.2
NU05	5	Tilia_americana	4.9
NU05	5	Tilia_americana	6
NU05	5	Tilia_americana	11.1
NU05	5	Tilia_americana	32.7
NU05	5	Tilia_americana	33.5
NU05	5	Tilia_americana	46.6
NU05	5	Ulmus_rubra	2.5
NU05	5	Ulmus_rubra	2.6
NU05	5	Ulmus_rubra	3.1
NU05	5	Ulmus_rubra	4.8
NU05	5	Ulmus_rubra	5.3
NU05	5	Ulmus_rubra	6.2
NU06	6	Acer_pensylvanicum	3
NU06	6	Acer_rubrum	7
NU06	6	Acer_rubrum	18.3
NU06	6	Acer_rubrum	29.5
NU06	6	Acer_rubrum	33.8
NU06	6	Acer_saccharum	2.6
NU06	6	Acer_saccharum	2.7
NU06	6	Acer_saccharum	2.7
NU06	6	Acer_saccharum	2.9
NU06	6	Acer_saccharum	3
NU06	6	Acer_saccharum	3.2
NU06	6	Acer_saccharum	3.7
NU06	6	Acer_saccharum	3.8
NU06	6	Acer_saccharum	3.8
NU06	6	Acer_saccharum	3.9
NU06	6	Acer_saccharum	5.1
NU06	6	Acer_saccharum	5.3
NU06	6	Acer_saccharum	5.5
NU06	6	Acer_saccharum	6.3
NU06	6	Acer_saccharum	6.3
NU06	6	Acer_saccharum	6.6
NU06	6	Acer_saccharum	6.6
NU06	6	Acer_saccharum	6.9
NU06	6	Acer_saccharum	7.4
NU06	6	Acer_saccharum	7.8
NU06	6	Acer_saccharum	8.2
NU06	6	Acer_saccharum	8.4
NU06	6	Acer_saccharum	8.9
NU06	6	Acer_saccharum	9.2
NU06	6	Acer_saccharum	9.5
NU06	6	Acer_saccharum	9.9
NU06	6	Acer_saccharum	10.7
NU06	6	Acer_saccharum	12.5
NU06	6	Acer_saccharum	13.1
NU06	6	Acer_saccharum	14.6
NU06	6	Acer_saccharum	16
NU06	6	Acer_saccharum	16.7
NU06	6	Acer_saccharum	18.7
NU06	6	Acer_saccharum	21.5
NU06	6	Acer_saccharum	25.7
NU06	6	Fagus_grandifolia	2.7
NU06	6	Fagus_grandifolia	3.3
NU06	6	Fagus_grandifolia	3.7
NU06	6	Fagus_grandifolia	4.3
NU06	6	Fagus_grandifolia	6.1
NU06	6	Fagus_grandifolia	6.2
NU06	6	Fagus_grandifolia	7.1
NU06	6	Oxydendrum_arboreum	29.2
NU06	6	Quercus_alba	95.7
NU06	6	Tilia_americana	3.5
NU07	7	Acer_pensylvanicum	4.5
NU07	7	Acer_rubrum	2.5
NU07	7	Acer_rubrum	2.8
NU07	7	Acer_rubrum	3
NU07	7	Acer_rubrum	3.3
NU07	7	Acer_rubrum	3.4
NU07	7	Acer_rubrum	3.5
NU07	7	Acer_rubrum	3.6
NU07	7	Acer_rubrum	3.7
NU07	7	Acer_rubrum	4.4
NU07	7	Acer_rubrum	5
NU07	7	Acer_rubrum	5
NU07	7	Acer_rubrum	5.1
NU07	7	Acer_rubrum	6.3
NU07	7	Acer_rubrum	6.5
NU07	7	Acer_rubrum	6.9
NU07	7	Acer_rubrum	9.3
NU07	7	Acer_rubrum	9.9
NU07	7	Acer_rubrum	10.1
NU07	7	Acer_rubrum	10.7
NU07	7	Acer_rubrum	10.8
NU07	7	Acer_rubrum	11.5
NU07	7	Acer_rubrum	11.7
NU07	7	Acer_rubrum	11.9
NU07	7	Acer_rubrum	11.9
NU07	7	Acer_rubrum	12.1
NU07	7	Acer_rubrum	13.1
NU07	7	Acer_rubrum	14.3
NU07	7	Acer_rubrum	14.8
NU07	7	Acer_rubrum	16.3
NU07	7	Acer_rubrum	16.4
NU07	7	Acer_rubrum	17.1
NU07	7	Acer_rubrum	18.8
NU07	7	Acer_rubrum	20.2
NU07	7	Acer_rubrum	20.7
NU07	7	Acer_rubrum	21.6
NU07	7	Acer_rubrum	23.5
NU07	7	Acer_saccharum	2.5
NU07	7	Acer_saccharum	2.5
NU07	7	Acer_saccharum	2.8
NU07	7	Acer_saccharum	2.9
NU07	7	Acer_saccharum	3.2
NU07	7	Acer_saccharum	3.5
NU07	7	Acer_saccharum	4.5
NU07	7	Acer_saccharum	4.9
NU07	7	Acer_saccharum	6.2
NU07	7	Acer_saccharum	7.8
NU07	7	Amelanchier_arborea	3.8
NU07	7	Amelanchier_arborea	7.3
NU07	7	Cornus_florida	2.5
NU07	7	Fagus_grandifolia	2.7
NU07	7	Fagus_grandifolia	3.6
NU07	7	Fagus_grandifolia	4.3
NU07	7	Quercus_coccinea	44.3
NU07	7	Quercus_prinus	31.1
NU07	7	Quercus_prinus	45.5
NU07	7	Quercus_prinus	54.3
NU07	7	Quercus_prinus	75.1
NU07	7	Quercus_prinus	113.5
NU07	7	Quercus_velutina	49.7
NU08	8	Acer_pensylvanicum	2.8
NU08	8	Acer_pensylvanicum	5
NU08	8	Acer_rubrum	2.5
NU08	8	Acer_rubrum	3.1
NU08	8	Acer_rubrum	3.1
NU08	8	Acer_rubrum	3.1
NU08	8	Acer_rubrum	3.2
NU08	8	Acer_rubrum	3.3
NU08	8	Acer_rubrum	3.4
NU08	8	Acer_rubrum	3.6
NU08	8	Acer_rubrum	3.7
NU08	8	Acer_rubrum	3.8
NU08	8	Acer_rubrum	3.9
NU08	8	Acer_rubrum	4
NU08	8	Acer_rubrum	4.1
NU08	8	Acer_rubrum	4.2
NU08	8	Acer_rubrum	5.8
NU08	8	Acer_rubrum	6.4
NU08	8	Acer_rubrum	7.1
NU08	8	Acer_rubrum	7.8
NU08	8	Acer_rubrum	12.3
NU08	8	Acer_rubrum	13.5
NU08	8	Acer_rubrum	14.1
NU08	8	Acer_rubrum	15.3
NU08	8	Acer_rubrum	15.9
NU08	8	Acer_rubrum	18
NU08	8	Acer_rubrum	19.4
NU08	8	Acer_rubrum	20.6
NU08	8	Acer_rubrum	21
NU08	8	Acer_rubrum	22.1
NU08	8	Acer_rubrum	23.3
NU08	8	Acer_saccharum	4.5
NU08	8	Acer_saccharum	6.1
NU08	8	Cornus_florida	2.9
NU08	8	Cornus_florida	3
NU08	8	Cornus_florida	3.2
NU08	8	Fagus_grandifolia	3.2
NU08	8	Nyssa_sylvatica	31
NU08	8	Quercus_coccinea	56.9
NU08	8	Quercus_prinus	29.1
NU08	8	Quercus_prinus	69.8
NU08	8	Quercus_prinus	70.1
NU08	8	Quercus_prinus	77.1
NU08	8	Quercus_prinus	88.9
NU08	8	Quercus_velutina	42.4
NU09	9	Acer_rubrum	4
NU09	9	Acer_rubrum	12.7
NU09	9	Acer_rubrum	13.6
NU09	9	Acer_rubrum	15.7
NU09	9	Acer_rubrum	19.4
NU09	9	Acer_rubrum	22.6
NU09	9	Acer_rubrum	32.9
NU09	9	Acer_rubrum	39.8
NU09	9	Acer_saccharum	2.6
NU09	9	Acer_saccharum	3.3
NU09	9	Acer_saccharum	3.4
NU09	9	Acer_saccharum	3.4
NU09	9	Acer_saccharum	4.2
NU09	9	Acer_saccharum	4.3
NU09	9	Acer_saccharum	5
NU09	9	Acer_saccharum	5.1
NU09	9	Acer_saccharum	5.6
NU09	9	Acer_saccharum	5.8
NU09	9	Acer_saccharum	6.5
NU09	9	Acer_saccharum	6.8
NU09	9	Acer_saccharum	23.9
NU09	9	Acer_saccharum	24.6
NU09	9	Acer_saccharum	25.2
NU09	9	Acer_saccharum	33.5
NU09	9	Amelanchier_arborea	3.4
NU09	9	Amelanchier_arborea	5.1
NU09	9	Carya_glabra	7
NU09	9	Carya_glabra	9.4
NU09	9	Carya_glabra	31.7
NU09	9	Carya_glabra	37.8
NU09	9	Fagus_grandifolia	3.9
NU09	9	Fagus_grandifolia	4.4
NU09	9	Fagus_grandifolia	4.8
NU09	9	Fagus_grandifolia	5.6
NU09	9	Quercus_prinus	37.7
NU09	9	Quercus_prinus	39.1
NU09	9	Quercus_prinus	54.1
NU09	9	Quercus_rubra	90
NU09	9	Quercus_velutina	31.7
NU10	10	Acer_saccharum	2.5
NU10	10	Acer_saccharum	2.5
NU10	10	Acer_saccharum	2.5
NU10	10	Acer_saccharum	2.5
NU10	10	Acer_saccharum	2.7
NU10	10	Acer_saccharum	2.8
NU10	10	Acer_saccharum	3
NU10	10	Acer_saccharum	3
NU10	10	Acer_saccharum	3.2
NU10	10	Acer_saccharum	3.2
NU10	10	Acer_saccharum	3.3
NU10	10	Acer_saccharum	3.5
NU10	10	Acer_saccharum	3.8
NU10	10	Acer_saccharum	4.1
NU10	10	Acer_saccharum	4.5
NU10	10	Acer_saccharum	4.5
NU10	10	Acer_saccharum	4.6
NU10	10	Acer_saccharum	4.7
NU10	10	Acer_saccharum	4.8
NU10	10	Acer_saccharum	4.9
NU10	10	Acer_saccharum	5.4
NU10	10	Acer_saccharum	5.6
NU10	10	Acer_saccharum	5.7
NU10	10	Acer_saccharum	5.7
NU10	10	Acer_saccharum	6.3
NU10	10	Acer_saccharum	6.3
NU10	10	Acer_saccharum	7
NU10	10	Acer_saccharum	7.3
NU10	10	Acer_saccharum	7.5
NU10	10	Acer_saccharum	7.6
NU10	10	Acer_saccharum	7.7
NU10	10	Acer_saccharum	8.8
NU10	10	Acer_saccharum	9.1
NU10	10	Acer_saccharum	10.3
NU10	10	Acer_saccharum	11.3
NU10	10	Acer_saccharum	12.4
NU10	10	Acer_saccharum	13.6
NU10	10	Acer_saccharum	17
NU10	10	Acer_saccharum	17.6
NU10	10	Acer_saccharum	17.8
NU10	10	Acer_saccharum	18
NU10	10	Acer_saccharum	20.2
NU10	10	Acer_saccharum	21.9
NU10	10	Acer_saccharum	25.5
NU10	10	Acer_saccharum	26
NU10	10	Acer_saccharum	26.9
NU10	10	Aesculus_flava	2.8
NU10	10	Aesculus_flava	4.4
NU10	10	Carya_cordiformis	29.4
NU10	10	Carya_glabra	18
NU10	10	Carya_glabra	20.7
NU10	10	Carya_glabra	26.8
NU10	10	Carya_glabra	40.6
NU10	10	Carya_tomentosa	27
NU10	10	Fraxinus_americana	64.3
NU10	10	Quercus_prinus	5.4
NU10	10	Quercus_prinus	7.7
NU10	10	Quercus_prinus	20.9
NU10	10	Quercus_rubra	31.6
NU10	10	Quercus_rubra	48.3
NU10	10	Robinia_pseudoacacia	27.5
NM01	11	Acer_rubrum	7.8
NM01	11	Acer_rubrum	43.4
NM01	11	Acer_saccharum	2.5
NM01	11	Acer_saccharum	2.5
NM01	11	Acer_saccharum	2.9
NM01	11	Acer_saccharum	3.2
NM01	11	Acer_saccharum	3.3
NM01	11	Acer_saccharum	3.9
NM01	11	Acer_saccharum	4
NM01	11	Acer_saccharum	4.1
NM01	11	Acer_saccharum	4.3
NM01	11	Acer_saccharum	4.5
NM01	11	Acer_saccharum	5
NM01	11	Acer_saccharum	5.2
NM01	11	Acer_saccharum	6
NM01	11	Acer_saccharum	6.9
NM01	11	Acer_saccharum	7.1
NM01	11	Acer_saccharum	7.2
NM01	11	Acer_saccharum	8.1
NM01	11	Acer_saccharum	9.3
NM01	11	Acer_saccharum	12.1
NM01	11	Aesculus_flava	3.2
NM01	11	Asimina_triloba	3.1
NM01	11	Asimina_triloba	4.3
NM01	11	Carya_glabra	44
NM01	11	Carya_tomentosa	28.6
NM01	11	Fagus_grandifolia	2.6
NM01	11	Fagus_grandifolia	2.6
NM01	11	Fagus_grandifolia	2.8
NM01	11	Fagus_grandifolia	3.2
NM01	11	Fagus_grandifolia	3.4
NM01	11	Fagus_grandifolia	3.5
NM01	11	Fagus_grandifolia	4.2
NM01	11	Fagus_grandifolia	4.9
NM01	11	Fagus_grandifolia	5.6
NM01	11	Fagus_grandifolia	6
NM01	11	Fagus_grandifolia	6.4
NM01	11	Fagus_grandifolia	7.6
NM01	11	Fagus_grandifolia	17
NM01	11	Fagus_grandifolia	42.5
NM01	11	Fagus_grandifolia	56.4
NM01	11	Fagus_grandifolia	71.7
NM01	11	Fagus_grandifolia	72.3
NM01	11	Liriodendron_tulipifera	20.6
NM01	11	Liriodendron_tulipifera	49
NM01	11	Nyssa_sylvatica	17.5
NM01	11	Ulmus_americana	3.4
NM01	11	Ulmus_rubra	2.7
NM01	11	Ulmus_rubra	2.8
NM01	11	Ulmus_rubra	2.8
NM01	11	Ulmus_rubra	3
NM01	11	Ulmus_rubra	3.2
NM01	11	Ulmus_rubra	3.3
NM01	11	Ulmus_rubra	3.3
NM01	11	Ulmus_rubra	3.4
NM01	11	Ulmus_rubra	3.4
NM01	11	Ulmus_rubra	3.6
NM01	11	Ulmus_rubra	3.8
NM01	11	Ulmus_rubra	3.9
NM01	11	Ulmus_rubra	4
NM01	11	Ulmus_rubra	4.2
NM01	11	Ulmus_rubra	4.4
NM01	11	Ulmus_rubra	4.7
NM01	11	Ulmus_rubra	4.8
NM01	11	Ulmus_rubra	5.7
NM01	11	Ulmus_rubra	7.3
NM02	12	Acer_rubrum	26.3
NM02	12	Acer_saccharum	2.6
NM02	12	Acer_saccharum	2.6
NM02	12	Acer_saccharum	2.7
NM02	12	Acer_saccharum	2.9
NM02	12	Acer_saccharum	2.9
NM02	12	Acer_saccharum	3
NM02	12	Acer_saccharum	3
NM02	12	Acer_saccharum	3.4
NM02	12	Acer_saccharum	3.5
NM02	12	Acer_saccharum	3.7
NM02	12	Acer_saccharum	3.9
NM02	12	Acer_saccharum	4
NM02	12	Acer_saccharum	4.3
NM02	12	Acer_saccharum	4.6
NM02	12	Acer_saccharum	6.2
NM02	12	Acer_saccharum	6.4
NM02	12	Acer_saccharum	7.1
NM02	12	Acer_saccharum	7.1
NM02	12	Acer_saccharum	7.6
NM02	12	Acer_saccharum	7.7
NM02	12	Acer_saccharum	8
NM02	12	Acer_saccharum	8.2
NM02	12	Acer_saccharum	8.8
NM02	12	Acer_saccharum	10
NM02	12	Acer_saccharum	10.3
NM02	12	Acer_saccharum	11
NM02	12	Acer_saccharum	12.8
NM02	12	Acer_saccharum	13.2
NM02	12	Acer_saccharum	13.3
NM02	12	Acer_saccharum	22.6
NM02	12	Acer_saccharum	35
NM02	12	Acer_saccharum	91.8
NM02	12	Aesculus_flava	2.5
NM02	12	Aesculus_flava	4.4
NM02	12	Aesculus_flava	4.8
NM02	12	Aesculus_flava	6.7
NM02	12	Aesculus_flava	7.2
NM02	12	Cercis_canadensis	3.5
NM02	12	Cercis_canadensis	5.7
NM02	12	Cornus_florida	7.8
NM02	12	Fagus_grandifolia	2.8
NM02	12	Fagus_grandifolia	3
NM02	12	Fagus_grandifolia	3.3
NM02	12	Fagus_grandifolia	3.5
NM02	12	Fagus_grandifolia	3.5
NM02	12	Fagus_grandifolia	3.8
NM02	12	Fagus_grandifolia	4.2
NM02	12	Fagus_grandifolia	4.4
NM02	12	Fagus_grandifolia	5.7
NM02	12	Fagus_grandifolia	8.2
NM02	12	Fagus_grandifolia	9.3
NM02	12	Fraxinus_americana	2.7
NM02	12	Liriodendron_tulipifera	50.2
NM02	12	Magnolia_acuminata	37.3
NM02	12	Magnolia_acuminata	41.7
NM02	12	Magnolia_acuminata	50.4
NM02	12	Magnolia_acuminata	51.9
NM02	12	Quercus_muehlenbergii	18.9
NM02	12	Quercus_prinus	50.4
NM02	12	Quercus_rubra	2.5
NM02	12	Quercus_rubra	11.4
NM02	12	Quercus_rubra	20.6
NM02	12	Tilia_americana	3.9
NM02	12	Tilia_americana	5.5
NM02	12	Tilia_americana	5.7
NM02	12	Ulmus_americana	5.7
NM03	13	Acer_rubrum	19
NM03	13	Acer_rubrum	25.7
NM03	13	Acer_saccharum	2.5
NM03	13	Acer_saccharum	2.7
NM03	13	Acer_saccharum	2.7
NM03	13	Acer_saccharum	2.8
NM03	13	Acer_saccharum	3
NM03	13	Acer_saccharum	3
NM03	13	Acer_saccharum	3.8
NM03	13	Acer_saccharum	4.5
NM03	13	Acer_saccharum	4.6
NM03	13	Acer_saccharum	4.6
NM03	13	Acer_saccharum	4.7
NM03	13	Acer_saccharum	4.8
NM03	13	Acer_saccharum	5.1
NM03	13	Acer_saccharum	5.3
NM03	13	Acer_saccharum	5.8
NM03	13	Acer_saccharum	5.9
NM03	13	Acer_saccharum	6
NM03	13	Acer_saccharum	6.4
NM03	13	Acer_saccharum	6.8
NM03	13	Acer_saccharum	7.2
NM03	13	Acer_saccharum	7.3
NM03	13	Acer_saccharum	7.3
NM03	13	Acer_saccharum	7.5
NM03	13	Acer_saccharum	9.4
NM03	13	Acer_saccharum	9.5
NM03	13	Acer_saccharum	10.6
NM03	13	Acer_saccharum	10.9
NM03	13	Acer_saccharum	11.5
NM03	13	Acer_saccharum	11.6
NM03	13	Acer_saccharum	12.7
NM03	13	Acer_saccharum	13.4
NM03	13	Acer_saccharum	14
NM03	13	Acer_saccharum	15.2
NM03	13	Acer_saccharum	15.3
NM03	13	Acer_saccharum	16.7
NM03	13	Acer_saccharum	16.8
NM03	13	Acer_saccharum	21.5
NM03	13	Acer_saccharum	22.9
NM03	13	Acer_saccharum	23.2
NM03	13	Acer_saccharum	24.5
NM03	13	Aesculus_flava	2.8
NM03	13	Aesculus_flava	2.8
NM03	13	Aesculus_flava	7.4
NM03	13	Aesculus_flava	9.2
NM03	13	Fagus_grandifolia	4.4
NM03	13	Fagus_grandifolia	5.3
NM03	13	Fagus_grandifolia	6.9
NM03	13	Fraxinus_americana	12.9
NM03	13	Fraxinus_americana	36.2
NM03	13	Fraxinus_americana	36.5
NM03	13	Liriodendron_tulipifera	2.6
NM03	13	Liriodendron_tulipifera	2.9
NM03	13	Liriodendron_tulipifera	3.5
NM03	13	Quercus_prinus	77.3
NM03	13	Quercus_rubra	2.7
NM03	13	Quercus_rubra	52.4
NM03	13	Tilia_americana	3
NM03	13	Tilia_americana	4.3
NM03	13	Tilia_americana	5.9
NM03	13	Tilia_americana	6
NM03	13	Tilia_americana	6.2
NM03	13	Tilia_americana	6.8
NM03	13	Tilia_americana	7.6
NM03	13	Tilia_americana	7.7
NM03	13	Tilia_americana	8
NM03	13	Tilia_americana	21.1
NM03	13	Tilia_americana	22.3
NM03	13	Tilia_americana	30.3
NM03	13	Tilia_americana	47.8
NM03	13	Tilia_americana	99
NM03	13	Ulmus_rubra	6.7
NM03	13	Ulmus_rubra	7
NM04	14	Acer_rubrum	3.1
NM04	14	Acer_rubrum	3.3
NM04	14	Acer_rubrum	6.6
NM04	14	Acer_rubrum	10.9
NM04	14	Acer_rubrum	20.2
NM04	14	Acer_saccharum	2.5
NM04	14	Acer_saccharum	2.5
NM04	14	Acer_saccharum	2.6
NM04	14	Acer_saccharum	2.7
NM04	14	Acer_saccharum	2.8
NM04	14	Acer_saccharum	2.8
NM04	14	Acer_saccharum	2.8
NM04	14	Acer_saccharum	3
NM04	14	Acer_saccharum	3.2
NM04	14	Acer_saccharum	3.4
NM04	14	Acer_saccharum	3.4
NM04	14	Acer_saccharum	3.4
NM04	14	Acer_saccharum	3.5
NM04	14	Acer_saccharum	3.7
NM04	14	Acer_saccharum	4.2
NM04	14	Acer_saccharum	4.3
NM04	14	Acer_saccharum	4.5
NM04	14	Acer_saccharum	5
NM04	14	Acer_saccharum	5.5
NM04	14	Acer_saccharum	5.5
NM04	14	Acer_saccharum	6
NM04	14	Acer_saccharum	7
NM04	14	Acer_saccharum	7
NM04	14	Acer_saccharum	8.1
NM04	14	Acer_saccharum	9
NM04	14	Acer_saccharum	9.5
NM04	14	Acer_saccharum	9.9
NM04	14	Acer_saccharum	11.1
NM04	14	Acer_saccharum	13.8
NM04	14	Acer_saccharum	17.8
NM04	14	Asimina_triloba	2.5
NM04	14	Asimina_triloba	2.7
NM04	14	Asimina_triloba	3.1
NM04	14	Asimina_triloba	3.6
NM04	14	Asimina_triloba	4.2
NM04	14	Asimina_triloba	5.1
NM04	14	Fagus_grandifolia	2.6
NM04	14	Fagus_grandifolia	2.7
NM04	14	Fagus_grandifolia	7.4
NM04	14	Fagus_grandifolia	8.4
NM04	14	Fagus_grandifolia	19
NM04	14	Fagus_grandifolia	22.5
NM04	14	Fagus_grandifolia	48.8
NM04	14	Fagus_grandifolia	49.3
NM04	14	Liriodendron_tulipifera	3.4
NM04	14	Liriodendron_tulipifera	31.9
NM04	14	Liriodendron_tulipifera	46.5
NM04	14	Liriodendron_tulipifera	77.8
NM04	14	Ostrya_virginiana	5.1
NM04	14	Quercus_rubra	115
NM04	14	Ulmus_americana	2.5
NM04	14	Ulmus_rubra	3
NM04	14	Ulmus_rubra	4.9
NM05	15	Acer_rubrum	23.6
NM05	15	Acer_saccharum	2.5
NM05	15	Acer_saccharum	2.7
NM05	15	Acer_saccharum	2.8
NM05	15	Acer_saccharum	3
NM05	15	Acer_saccharum	3
NM05	15	Acer_saccharum	3.2
NM05	15	Acer_saccharum	3.8
NM05	15	Acer_saccharum	3.8
NM05	15	Acer_saccharum	4
NM05	15	Acer_saccharum	4.2
NM05	15	Acer_saccharum	4.2
NM05	15	Acer_saccharum	4.3
NM05	15	Acer_saccharum	4.3
NM05	15	Acer_saccharum	4.4
NM05	15	Acer_saccharum	4.7
NM05	15	Acer_saccharum	5.2
NM05	15	Acer_saccharum	5.7
NM05	15	Acer_saccharum	5.9
NM05	15	Acer_saccharum	6.2
NM05	15	Acer_saccharum	22.9
NM05	15	Acer_saccharum	28.1
NM05	15	Aesculus_flava	2.7
NM05	15	Aesculus_flava	3
NM05	15	Asimina_triloba	2.5
NM05	15	Asimina_triloba	2.5
NM05	15	Asimina_triloba	3.2
NM05	15	Asimina_triloba	3.2
NM05	15	Asimina_triloba	3.3
NM05	15	Asimina_triloba	4.9
NM05	15	Asimina_triloba	5.1
NM05	15	Asimina_triloba	6
NM05	15	Asimina_triloba	6
NM05	15	Asimina_triloba	7.1
NM05	15	Asimina_triloba	7.5
NM05	15	Asimina_triloba	7.7
NM05	15	Asimina_triloba	9.6
NM05	15	Asimina_triloba	11.1
NM05	15	Fagus_grandifolia	9.7
NM05	15	Fagus_grandifolia	13.9
NM05	15	Fagus_grandifolia	21.5
NM05	15	Fagus_grandifolia	26.5
NM05	15	Fagus_grandifolia	35.4
NM05	15	Fagus_grandifolia	46.6
NM05	15	Fraxinus_americana	2.7
NM05	15	Fraxinus_americana	4.1
NM05	15	Liriodendron_tulipifera	2.8
NM05	15	Magnolia_acuminata	37.8
NM05	15	Prunus_serotina	5
NM05	15	Quercus_rubra	82.2
NM05	15	Tilia_americana	3
NM05	15	Tilia_americana	5
NM05	15	Tilia_americana	6.9
NM05	15	Tilia_americana	10
NM05	15	Tilia_americana	25.8
NM05	15	Tilia_americana	27.2
NM05	15	Ulmus_rubra	3.8
NM06	16	Acer_saccharum	2.5
NM06	16	Acer_saccharum	2.5
NM06	16	Acer_saccharum	2.5
NM06	16	Acer_saccharum	2.5
NM06	16	Acer_saccharum	2.5
NM06	16	Acer_saccharum	2.8
NM06	16	Acer_saccharum	2.9
NM06	16	Acer_saccharum	2.9
NM06	16	Acer_saccharum	3
NM06	16	Acer_saccharum	3.3
NM06	16	Acer_saccharum	3.3
NM06	16	Acer_saccharum	3.5
NM06	16	Acer_saccharum	3.6
NM06	16	Acer_saccharum	3.7
NM06	16	Acer_saccharum	3.8
NM06	16	Acer_saccharum	4.2
NM06	16	Acer_saccharum	4.2
NM06	16	Acer_saccharum	4.3
NM06	16	Acer_saccharum	4.6
NM06	16	Acer_saccharum	4.6
NM06	16	Acer_saccharum	4.8
NM06	16	Acer_saccharum	4.8
NM06	16	Acer_saccharum	4.9
NM06	16	Acer_saccharum	5
NM06	16	Acer_saccharum	6.3
NM06	16	Acer_saccharum	6.5
NM06	16	Acer_saccharum	6.9
NM06	16	Acer_saccharum	7.1
NM06	16	Acer_saccharum	7.6
NM06	16	Acer_saccharum	8
NM06	16	Acer_saccharum	8.1
NM06	16	Acer_saccharum	9.8
NM06	16	Acer_saccharum	10.6
NM06	16	Acer_saccharum	10.8
NM06	16	Acer_saccharum	12.9
NM06	16	Acer_saccharum	13.3
NM06	16	Acer_saccharum	20.4
NM06	16	Acer_saccharum	39
NM06	16	Aesculus_flava	2.7
NM06	16	Betula_lenta	31.2
NM06	16	Betula_lenta	35.3
NM06	16	Carya_glabra	13.3
NM06	16	Fagus_grandifolia	3.1
NM06	16	Fagus_grandifolia	3.5
NM06	16	Magnolia_acuminata	46.4
NM06	16	Tilia_americana	3
NM06	16	Tilia_americana	5.7
NM06	16	Tilia_americana	7.1
NM06	16	Tilia_americana	9.8
NM06	16	Tilia_americana	53.6
NM06	16	Ulmus_rubra	4.2
NM07	17	Acer_rubrum	7
NM07	17	Acer_rubrum	16.6
NM07	17	Acer_rubrum	42.8
NM07	17	Acer_saccharum	2.5
NM07	17	Acer_saccharum	2.5
NM07	17	Acer_saccharum	3.1
NM07	17	Acer_saccharum	3.2
NM07	17	Acer_saccharum	3.7
NM07	17	Acer_saccharum	3.7
NM07	17	Acer_saccharum	4.5
NM07	17	Acer_saccharum	4.6
NM07	17	Acer_saccharum	4.7
NM07	17	Acer_saccharum	4.9
NM07	17	Acer_saccharum	6.5
NM07	17	Acer_saccharum	7.2
NM07	17	Acer_saccharum	7.5
NM07	17	Acer_saccharum	8.5
NM07	17	Acer_saccharum	9.3
NM07	17	Acer_saccharum	9.8
NM07	17	Acer_saccharum	10.3
NM07	17	Acer_saccharum	10.8
NM07	17	Acer_saccharum	13.6
NM07	17	Acer_saccharum	14.6
NM07	17	Acer_saccharum	17
NM07	17	Acer_saccharum	23.2
NM07	17	Acer_saccharum	24
NM07	17	Acer_saccharum	27.9
NM07	17	Acer_saccharum	29.4
NM07	17	Acer_saccharum	29.8
NM07	17	Aesculus_flava	19
NM07	17	Cornus_florida	3.8
NM07	17	Fagus_grandifolia	2.8
NM07	17	Fagus_grandifolia	3.1
NM07	17	Fagus_grandifolia	3.4
NM07	17	Fagus_grandifolia	3.8
NM07	17	Fagus_grandifolia	4
NM07	17	Fagus_grandifolia	4.1
NM07	17	Fagus_grandifolia	4.8
NM07	17	Fagus_grandifolia	6.1
NM07	17	Fagus_grandifolia	8.4
NM07	17	Fagus_grandifolia	9.9
NM07	17	Fagus_grandifolia	18.5
NM07	17	Fagus_grandifolia	32.8
NM07	17	Fagus_grandifolia	34.2
NM07	17	Fraxinus_americana	28.9
NM07	17	Hamamelis_virginiana	3.2
NM07	17	Magnolia_acuminata	46.1
NM07	17	Tilia_americana	2.5
NM07	17	Tilia_americana	2.6
NM07	17	Tilia_americana	3.3
NM07	17	Tilia_americana	6.4
NM08	18	Acer_rubrum	17.3
NM08	18	Acer_rubrum	38.6
NM08	18	Acer_saccharum	2.5
NM08	18	Acer_saccharum	2.5
NM08	18	Acer_saccharum	2.6
NM08	18	Acer_saccharum	2.6
NM08	18	Acer_saccharum	2.7
NM08	18	Acer_saccharum	2.7
NM08	18	Acer_saccharum	2.7
NM08	18	Acer_saccharum	2.7
NM08	18	Acer_saccharum	2.8
NM08	18	Acer_saccharum	2.9
NM08	18	Acer_saccharum	2.9
NM08	18	Acer_saccharum	3
NM08	18	Acer_saccharum	3
NM08	18	Acer_saccharum	3
NM08	18	Acer_saccharum	3.1
NM08	18	Acer_saccharum	3.2
NM08	18	Acer_saccharum	3.3
NM08	18	Acer_saccharum	3.4
NM08	18	Acer_saccharum	4.5
NM08	18	Acer_saccharum	4.5
NM08	18	Acer_saccharum	4.7
NM08	18	Acer_saccharum	4.8
NM08	18	Acer_saccharum	5.3
NM08	18	Acer_saccharum	6
NM08	18	Acer_saccharum	11.8
NM08	18	Acer_saccharum	12
NM08	18	Acer_saccharum	13.5
NM08	18	Acer_saccharum	14
NM08	18	Acer_saccharum	14.4
NM08	18	Acer_saccharum	15.6
NM08	18	Acer_saccharum	16
NM08	18	Acer_saccharum	17.2
NM08	18	Aesculus_flava	6.1
NM08	18	Aesculus_flava	10
NM08	18	Aesculus_flava	11.6
NM08	18	Aesculus_flava	14.2
NM08	18	Aesculus_flava	20.8
NM08	18	Carya_glabra	40.3
NM08	18	Cornus_florida	5.4
NM08	18	Fagus_grandifolia	2.7
NM08	18	Fagus_grandifolia	3.2
NM08	18	Fagus_grandifolia	3.5
NM08	18	Fagus_grandifolia	3.5
NM08	18	Fagus_grandifolia	5.2
NM08	18	Fagus_grandifolia	5.4
NM08	18	Fagus_grandifolia	5.6
NM08	18	Fagus_grandifolia	5.7
NM08	18	Fagus_grandifolia	5.9
NM08	18	Fagus_grandifolia	5.9
NM08	18	Fagus_grandifolia	6
NM08	18	Fagus_grandifolia	6.1
NM08	18	Fagus_grandifolia	7.4
NM08	18	Fagus_grandifolia	10.4
NM08	18	Fagus_grandifolia	11.5
NM08	18	Fagus_grandifolia	21.8
NM08	18	Fagus_grandifolia	37
NM08	18	Fagus_grandifolia	43.9
NM08	18	Fagus_grandifolia	57
NM08	18	Hamamelis_virginiana	3.4
NM08	18	Hamamelis_virginiana	4.1
NM08	18	Liriodendron_tulipifera	66.5
NM08	18	Quercus_alba	35.4
NM08	18	Quercus_alba	66.5
NM08	18	Quercus_rubra	40.7
NM08	18	Tilia_americana	3.3
NM08	18	Tilia_americana	3.8
NM08	18	Tilia_americana	4.5
NM08	18	Tilia_americana	5.6
NM08	18	Ulmus_rubra	3.5
NM09	19	Acer_rubrum	2.9
NM09	19	Acer_rubrum	4.5
NM09	19	Acer_rubrum	5.5
NM09	19	Acer_rubrum	8
NM09	19	Acer_rubrum	8.1
NM09	19	Acer_rubrum	9.8
NM09	19	Acer_rubrum	10.1
NM09	19	Acer_rubrum	14.2
NM09	19	Acer_rubrum	18.3
NM09	19	Acer_rubrum	32.6
NM09	19	Acer_saccharum	2.8
NM09	19	Acer_saccharum	3.2
NM09	19	Acer_saccharum	3.7
NM09	19	Acer_saccharum	10.6
NM09	19	Acer_saccharum	14.2
NM09	19	Acer_saccharum	19.1
NM09	19	Acer_saccharum	25
NM09	19	Acer_saccharum	34
NM09	19	Amelanchier_arborea	14.2
NM09	19	Fagus_grandifolia	3
NM09	19	Fagus_grandifolia	3.1
NM09	19	Fagus_grandifolia	3.2
NM09	19	Fagus_grandifolia	3.5
NM09	19	Fagus_grandifolia	3.9
NM09	19	Fagus_grandifolia	4
NM09	19	Fagus_grandifolia	4.3
NM09	19	Fagus_grandifolia	4.4
NM09	19	Fagus_grandifolia	4.6
NM09	19	Fagus_grandifolia	5.4
NM09	19	Fagus_grandifolia	6.6
NM09	19	Fagus_grandifolia	8.5
NM09	19	Fagus_grandifolia	9.5
NM09	19	Fagus_grandifolia	10.7
NM09	19	Fagus_grandifolia	11
NM09	19	Fagus_grandifolia	12
NM09	19	Fagus_grandifolia	13.5
NM09	19	Fagus_grandifolia	25.7
NM09	19	Fagus_grandifolia	30.3
NM09	19	Fagus_grandifolia	35.6
NM09	19	Fagus_grandifolia	40.4
NM09	19	Nyssa_sylvatica	32.7
NM09	19	Oxydendrum_arboreum	8.8
NM09	19	Quercus_coccinea	35.3
NM09	19	Quercus_prinus	58.7
NM09	19	Quercus_prinus	74.2
NM10	20	Acer_rubrum	11.2
NM10	20	Acer_saccharum	2.5
NM10	20	Acer_saccharum	3.4
NM10	20	Acer_saccharum	3.5
NM10	20	Acer_saccharum	4
NM10	20	Acer_saccharum	4.1
NM10	20	Acer_saccharum	17
NM10	20	Acer_saccharum	22
NM10	20	Acer_saccharum	22.3
NM10	20	Aesculus_flava	5.2
NM10	20	Aesculus_flava	6.1
NM10	20	Aesculus_flava	9.1
NM10	20	Aesculus_flava	12.3
NM10	20	Aesculus_flava	25.4
NM10	20	Asimina_triloba	2.5
NM10	20	Asimina_triloba	3
NM10	20	Asimina_triloba	3.2
NM10	20	Asimina_triloba	3.6
NM10	20	Asimina_triloba	4
NM10	20	Asimina_triloba	5.1
NM10	20	Asimina_triloba	5.3
NM10	20	Asimina_triloba	5.5
NM10	20	Asimina_triloba	7.5
NM10	20	Asimina_triloba	13.3
NM10	20	Fagus_grandifolia	3.3
NM10	20	Fagus_grandifolia	4
NM10	20	Fagus_grandifolia	4.6
NM10	20	Fagus_grandifolia	21.9
NM10	20	Fagus_grandifolia	38.9
NM10	20	Fagus_grandifolia	84.7
NM10	20	Nyssa_sylvatica	4
NM10	20	Tilia_americana	5.1
NM10	20	Ulmus_rubra	7.6
NM10	20	Ulmus_rubra	14.2
NM10	20	Ulmus_rubra	14.7
NM10	20	Ulmus_rubra	22.3
NL01	21	Acer_rubrum	5.4
NL01	21	Acer_rubrum	10.2
NL01	21	Acer_rubrum	16.7
NL01	21	Acer_rubrum	16.8
NL01	21	Acer_rubrum	17.9
NL01	21	Acer_saccharum	2.8
NL01	21	Acer_saccharum	3
NL01	21	Acer_saccharum	3
NL01	21	Acer_saccharum	3.7
NL01	21	Acer_saccharum	4.3
NL01	21	Acer_saccharum	4.5
NL01	21	Acer_saccharum	4.7
NL01	21	Acer_saccharum	4.9
NL01	21	Acer_saccharum	5.2
NL01	21	Acer_saccharum	5.6
NL01	21	Acer_saccharum	6.1
NL01	21	Acer_saccharum	12.6
NL01	21	Acer_saccharum	15
NL01	21	Fagus_grandifolia	2.8
NL01	21	Fagus_grandifolia	3
NL01	21	Fagus_grandifolia	4.5
NL01	21	Fagus_grandifolia	5.3
NL01	21	Fagus_grandifolia	7.7
NL01	21	Fagus_grandifolia	54.5
NL01	21	Fagus_grandifolia	68
NL01	21	Fagus_grandifolia	69.1
NL01	21	Magnolia_macrophylla	2.7
NL01	21	Magnolia_macrophylla	5.8
NL01	21	Magnolia_macrophylla	6.2
NL01	21	Magnolia_macrophylla	7.2
NL01	21	Magnolia_macrophylla	19.6
NL01	21	Magnolia_macrophylla	24.7
NL01	21	Oxydendrum_arboreum	3.8
NL01	21	Tsuga_canadensis	3.3
NL01	21	Tsuga_canadensis	4.3
NL01	21	Tsuga_canadensis	4.8
NL01	21	Tsuga_canadensis	5
NL01	21	Tsuga_canadensis	5.8
NL01	21	Tsuga_canadensis	5.8
NL01	21	Tsuga_canadensis	6
NL01	21	Tsuga_canadensis	6.5
NL01	21	Tsuga_canadensis	6.8
NL01	21	Tsuga_canadensis	7.2
NL01	21	Tsuga_canadensis	8.7
NL01	21	Tsuga_canadensis	8.8
NL01	21	Tsuga_canadensis	9.3
NL01	21	Tsuga_canadensis	9.3
NL01	21	Tsuga_canadensis	9.9
NL01	21	Tsuga_canadensis	10.1
NL01	21	Tsuga_canadensis	10.8
NL01	21	Tsuga_canadensis	11
NL01	21	Tsuga_canadensis	11.3
NL01	21	Tsuga_canadensis	12
NL01	21	Tsuga_canadensis	12.6
NL01	21	Tsuga_canadensis	13
NL01	21	Tsuga_canadensis	13.2
NL01	21	Tsuga_canadensis	14.2
NL01	21	Tsuga_canadensis	14.7
NL01	21	Tsuga_canadensis	15.3
NL01	21	Tsuga_canadensis	16.1
NL01	21	Tsuga_canadensis	17.6
NL01	21	Tsuga_canadensis	17.8
NL01	21	Tsuga_canadensis	18.5
NL01	21	Tsuga_canadensis	20.5
NL01	21	Tsuga_canadensis	20.5
NL01	21	Tsuga_canadensis	21.2
NL01	21	Tsuga_canadensis	21.3
NL01	21	Tsuga_canadensis	24.6
NL01	21	Tsuga_canadensis	73.7
NL02	22	Acer_rubrum	3
NL02	22	Acer_rubrum	4
NL02	22	Acer_rubrum	5.6
NL02	22	Acer_rubrum	5.7
NL02	22	Acer_rubrum	10.7
NL02	22	Acer_saccharum	2.5
NL02	22	Acer_saccharum	2.5
NL02	22	Acer_saccharum	2.5
NL02	22	Acer_saccharum	2.9
NL02	22	Acer_saccharum	3.1
NL02	22	Acer_saccharum	3.3
NL02	22	Acer_saccharum	3.5
NL02	22	Acer_saccharum	3.7
NL02	22	Acer_saccharum	3.8
NL02	22	Acer_saccharum	3.8
NL02	22	Acer_saccharum	4.3
NL02	22	Acer_saccharum	4.8
NL02	22	Acer_saccharum	5.1
NL02	22	Acer_saccharum	6.5
NL02	22	Acer_saccharum	7.7
NL02	22	Acer_saccharum	8
NL02	22	Acer_saccharum	8.1
NL02	22	Acer_saccharum	8.2
NL02	22	Acer_saccharum	13.5
NL02	22	Cornus_florida	3.4
NL02	22	Fagus_grandifolia	2.5
NL02	22	Fagus_grandifolia	2.7
NL02	22	Fagus_grandifolia	3.9
NL02	22	Fagus_grandifolia	11
NL02	22	Fagus_grandifolia	11.8
NL02	22	Fagus_grandifolia	39.2
NL02	22	Fagus_grandifolia	40.8
NL02	22	Fagus_grandifolia	43.2
NL02	22	Fagus_grandifolia	45.4
NL02	22	Fagus_grandifolia	48.7
NL02	22	Fagus_grandifolia	52.7
NL02	22	Fagus_grandifolia	61.1
NL02	22	Fagus_grandifolia	66.5
NL02	22	Tilia_americana	9.6
NL02	22	Tilia_americana	36.1
NL02	22	Tsuga_canadensis	2.5
NL02	22	Tsuga_canadensis	2.6
NL02	22	Tsuga_canadensis	3.5
NL02	22	Tsuga_canadensis	4.4
NL02	22	Tsuga_canadensis	4.7
NL02	22	Tsuga_canadensis	5.7
NL02	22	Tsuga_canadensis	5.9
NL02	22	Tsuga_canadensis	7.4
NL02	22	Tsuga_canadensis	7.9
NL02	22	Tsuga_canadensis	7.9
NL02	22	Tsuga_canadensis	9.1
NL02	22	Tsuga_canadensis	11.2
NL02	22	Tsuga_canadensis	11.2
NL02	22	Tsuga_canadensis	11.6
NL02	22	Tsuga_canadensis	12
NL02	22	Tsuga_canadensis	14
NL02	22	Tsuga_canadensis	19.4
NL02	22	Tsuga_canadensis	24.7
NL03	23	Acer_rubrum	9.4
NL03	23	Acer_rubrum	10.1
NL03	23	Acer_rubrum	10.7
NL03	23	Acer_rubrum	13.7
NL03	23	Acer_saccharum	12.1
NL03	23	Fagus_grandifolia	3.7
NL03	23	Fagus_grandifolia	28.2
NL03	23	Fagus_grandifolia	28.3
NL03	23	Fagus_grandifolia	29.2
NL03	23	Fagus_grandifolia	43.7
NL03	23	Fagus_grandifolia	51.7
NL03	23	Magnolia_macrophylla	15.8
NL03	23	Magnolia_macrophylla	16.6
NL03	23	Magnolia_macrophylla	21.2
NL03	23	Quercus_alba	55.2
NL03	23	Tsuga_canadensis	2.9
NL03	23	Tsuga_canadensis	3.7
NL03	23	Tsuga_canadensis	4.3
NL03	23	Tsuga_canadensis	4.9
NL03	23	Tsuga_canadensis	5.6
NL03	23	Tsuga_canadensis	6
NL03	23	Tsuga_canadensis	6.8
NL03	23	Tsuga_canadensis	6.8
NL03	23	Tsuga_canadensis	7.4
NL03	23	Tsuga_canadensis	7.7
NL03	23	Tsuga_canadensis	7.9
NL03	23	Tsuga_canadensis	8.2
NL03	23	Tsuga_canadensis	8.5
NL03	23	Tsuga_canadensis	9.2
NL03	23	Tsuga_canadensis	9.5
NL03	23	Tsuga_canadensis	10.1
NL03	23	Tsuga_canadensis	10.5
NL03	23	Tsuga_canadensis	10.8
NL03	23	Tsuga_canadensis	10.8
NL03	23	Tsuga_canadensis	12.8
NL03	23	Tsuga_canadensis	13.3
NL03	23	Tsuga_canadensis	13.5
NL03	23	Tsuga_canadensis	13.9
NL03	23	Tsuga_canadensis	14.4
NL03	23	Tsuga_canadensis	15.6
NL03	23	Tsuga_canadensis	16.2
NL03	23	Tsuga_canadensis	16.3
NL03	23	Tsuga_canadensis	17
NL03	23	Tsuga_canadensis	18.8
NL03	23	Tsuga_canadensis	20.9
NL03	23	Tsuga_canadensis	21.2
NL03	23	Tsuga_canadensis	24.2
NL03	23	Tsuga_canadensis	24.6
NL03	23	Tsuga_canadensis	30.5
NL03	23	Tsuga_canadensis	35.3
NL03	23	Tsuga_canadensis	45.7
NL03	23	Tsuga_canadensis	52.5
NL04	24	Acer_rubrum	70.7
NL04	24	Betula_lenta	3.8
NL04	24	Betula_lenta	4.5
NL04	24	Fagus_grandifolia	3.5
NL04	24	Fagus_grandifolia	8.1
NL04	24	Fagus_grandifolia	32.3
NL04	24	Fagus_grandifolia	32.7
NL04	24	Fagus_grandifolia	37.4
NL04	24	Fagus_grandifolia	40.9
NL04	24	Fagus_grandifolia	47.9
NL04	24	Fraxinus_americana	4.1
NL04	24	Magnolia_macrophylla	2.8
NL04	24	Magnolia_macrophylla	3.3
NL04	24	Magnolia_macrophylla	3.4
NL04	24	Magnolia_macrophylla	7.2
NL04	24	Magnolia_macrophylla	14
NL04	24	Nyssa_sylvatica	3.4
NL04	24	Oxydendrum_arboreum	3.5
NL04	24	Tsuga_canadensis	3.4
NL04	24	Tsuga_canadensis	3.5
NL04	24	Tsuga_canadensis	3.5
NL04	24	Tsuga_canadensis	3.6
NL04	24	Tsuga_canadensis	3.6
NL04	24	Tsuga_canadensis	3.8
NL04	24	Tsuga_canadensis	3.8
NL04	24	Tsuga_canadensis	4.4
NL04	24	Tsuga_canadensis	4.5
NL04	24	Tsuga_canadensis	4.5
NL04	24	Tsuga_canadensis	4.7
NL04	24	Tsuga_canadensis	4.8
NL04	24	Tsuga_canadensis	5.1
NL04	24	Tsuga_canadensis	6.5
NL04	24	Tsuga_canadensis	6.7
NL04	24	Tsuga_canadensis	6.9
NL04	24	Tsuga_canadensis	7.2
NL04	24	Tsuga_canadensis	7.4
NL04	24	Tsuga_canadensis	8
NL04	24	Tsuga_canadensis	8.5
NL04	24	Tsuga_canadensis	8.6
NL04	24	Tsuga_canadensis	8.7
NL04	24	Tsuga_canadensis	8.8
NL04	24	Tsuga_canadensis	8.9
NL04	24	Tsuga_canadensis	9.3
NL04	24	Tsuga_canadensis	9.7
NL04	24	Tsuga_canadensis	10.2
NL04	24	Tsuga_canadensis	10.3
NL04	24	Tsuga_canadensis	11.3
NL04	24	Tsuga_canadensis	11.3
NL04	24	Tsuga_canadensis	11.3
NL04	24	Tsuga_canadensis	13
NL04	24	Tsuga_canadensis	13.1
NL04	24	Tsuga_canadensis	13.4
NL04	24	Tsuga_canadensis	14.4
NL04	24	Tsuga_canadensis	14.7
NL04	24	Tsuga_canadensis	17
NL04	24	Tsuga_canadensis	17.3
NL04	24	Tsuga_canadensis	18
NL04	24	Tsuga_canadensis	18.2
NL04	24	Tsuga_canadensis	18.3
NL04	24	Tsuga_canadensis	25.4
NL04	24	Tsuga_canadensis	28
NL04	24	Tsuga_canadensis	31.8
NL04	24	Tsuga_canadensis	34
NL04	24	Tsuga_canadensis	37.6
NL04	24	Tsuga_canadensis	54.1
NL05	25	Acer_rubrum	2.6
NL05	25	Acer_rubrum	3.6
NL05	25	Acer_rubrum	7
NL05	25	Acer_rubrum	19.9
NL05	25	Acer_rubrum	47.3
NL05	25	Acer_saccharum	2.8
NL05	25	Acer_saccharum	2.8
NL05	25	Acer_saccharum	2.9
NL05	25	Acer_saccharum	3
NL05	25	Acer_saccharum	3
NL05	25	Acer_saccharum	3.1
NL05	25	Acer_saccharum	3.3
NL05	25	Acer_saccharum	4
NL05	25	Acer_saccharum	4.1
NL05	25	Acer_saccharum	10
NL05	25	Betula_lenta	2.8
NL05	25	Betula_lenta	4.1
NL05	25	Betula_lenta	23.5
NL05	25	Carya_cordiformis	2.7
NL05	25	Fagus_grandifolia	9.5
NL05	25	Fagus_grandifolia	52.3
NL05	25	Fagus_grandifolia	57.5
NL05	25	Fagus_grandifolia	67.9
NL05	25	Fraxinus_americana	3.9
NL05	25	Liriodendron_tulipifera	3.8
NL05	25	Liriodendron_tulipifera	7.2
NL05	25	Liriodendron_tulipifera	11.7
NL05	25	Magnolia_macrophylla	3.2
NL05	25	Magnolia_macrophylla	3.9
NL05	25	Magnolia_macrophylla	4
NL05	25	Magnolia_macrophylla	5.3
NL05	25	Magnolia_macrophylla	7.3
NL05	25	Magnolia_macrophylla	7.5
NL05	25	Magnolia_macrophylla	7.6
NL05	25	Magnolia_macrophylla	8.6
NL05	25	Magnolia_macrophylla	11.2
NL05	25	Magnolia_macrophylla	11.6
NL05	25	Magnolia_macrophylla	11.7
NL05	25	Magnolia_macrophylla	12.5
NL05	25	Magnolia_macrophylla	13.8
NL05	25	Magnolia_macrophylla	16
NL05	25	Magnolia_macrophylla	16.8
NL05	25	Magnolia_macrophylla	17.5
NL05	25	Ostrya_virginiana	5
NL05	25	Prunus_serotina	7.2
NL05	25	Tilia_americana	2.9
NL05	25	Tilia_americana	7.9
NL05	25	Tilia_americana	8.5
NL05	25	Tilia_americana	10.4
NL05	25	Tsuga_canadensis	2.5
NL05	25	Tsuga_canadensis	2.8
NL05	25	Tsuga_canadensis	2.8
NL05	25	Tsuga_canadensis	3.1
NL05	25	Tsuga_canadensis	3.5
NL05	25	Tsuga_canadensis	4.4
NL05	25	Tsuga_canadensis	4.6
NL05	25	Tsuga_canadensis	4.7
NL05	25	Tsuga_canadensis	5.1
NL05	25	Tsuga_canadensis	6.2
NL05	25	Tsuga_canadensis	6.7
NL05	25	Tsuga_canadensis	7.3
NL05	25	Tsuga_canadensis	7.4
NL05	25	Tsuga_canadensis	7.8
NL05	25	Tsuga_canadensis	8
NL05	25	Tsuga_canadensis	10.5
NL05	25	Tsuga_canadensis	11
NL05	25	Tsuga_canadensis	14.5
NL05	25	Tsuga_canadensis	15
NL05	25	Tsuga_canadensis	17.3
NL05	25	Tsuga_canadensis	19
NL05	25	Tsuga_canadensis	22.2
NL05	25	Tsuga_canadensis	28
NL05	25	Tsuga_canadensis	28.7
NL05	25	Tsuga_canadensis	33.5
NL05	25	Tsuga_canadensis	33.6
NL06	26	Acer_rubrum	5.8
NL06	26	Acer_saccharum	3.4
NL06	26	Acer_saccharum	3.6
NL06	26	Acer_saccharum	4.1
NL06	26	Acer_saccharum	6.5
NL06	26	Acer_saccharum	7.8
NL06	26	Acer_saccharum	10.4
NL06	26	Aesculus_flava	7.5
NL06	26	Betula_lenta	22.7
NL06	26	Fagus_grandifolia	3.2
NL06	26	Fagus_grandifolia	3.6
NL06	26	Fagus_grandifolia	4.1
NL06	26	Fagus_grandifolia	6.7
NL06	26	Fagus_grandifolia	9.9
NL06	26	Fagus_grandifolia	10.8
NL06	26	Fagus_grandifolia	14.5
NL06	26	Fagus_grandifolia	16.7
NL06	26	Fagus_grandifolia	21.7
NL06	26	Fagus_grandifolia	25.6
NL06	26	Fagus_grandifolia	37.2
NL06	26	Fagus_grandifolia	40.2
NL06	26	Fagus_grandifolia	57.3
NL06	26	Liriodendron_tulipifera	25.2
NL06	26	Liriodendron_tulipifera	41.1
NL06	26	Liriodendron_tulipifera	51.5
NL06	26	Liriodendron_tulipifera	58
NL06	26	Magnolia_acuminata	25.6
NL06	26	Magnolia_acuminata	32.3
NL06	26	Magnolia_macrophylla	4.6
NL06	26	Magnolia_macrophylla	4.9
NL06	26	Magnolia_macrophylla	7.8
NL06	26	Tsuga_canadensis	3
NL06	26	Tsuga_canadensis	4
NL06	26	Tsuga_canadensis	4.3
NL06	26	Tsuga_canadensis	4.7
NL06	26	Tsuga_canadensis	5.8
NL06	26	Tsuga_canadensis	9.8
NL06	26	Tsuga_canadensis	28.8
NL06	26	Tsuga_canadensis	29.4
NL06	26	Ulmus_rubra	6.3
NL07	27	Acer_rubrum	3.3
NL07	27	Acer_rubrum	5.3
NL07	27	Acer_rubrum	5.8
NL07	27	Acer_rubrum	7.9
NL07	27	Acer_rubrum	15.3
NL07	27	Acer_saccharum	2.6
NL07	27	Acer_saccharum	2.7
NL07	27	Acer_saccharum	2.9
NL07	27	Acer_saccharum	3
NL07	27	Acer_saccharum	3.3
NL07	27	Acer_saccharum	3.7
NL07	27	Acer_saccharum	4.1
NL07	27	Acer_saccharum	4.6
NL07	27	Acer_saccharum	5.1
NL07	27	Acer_saccharum	5.2
NL07	27	Acer_saccharum	6.6
NL07	27	Acer_saccharum	12.1
NL07	27	Acer_saccharum	17.7
NL07	27	Fagus_grandifolia	2.5
NL07	27	Fagus_grandifolia	2.7
NL07	27	Fagus_grandifolia	3.5
NL07	27	Fagus_grandifolia	4.1
NL07	27	Fagus_grandifolia	8.1
NL07	27	Fagus_grandifolia	10.3
NL07	27	Fagus_grandifolia	11.1
NL07	27	Fagus_grandifolia	11.6
NL07	27	Fagus_grandifolia	12.7
NL07	27	Fagus_grandifolia	15.9
NL07	27	Fagus_grandifolia	20
NL07	27	Fagus_grandifolia	20.3
NL07	27	Fagus_grandifolia	21.7
NL07	27	Fagus_grandifolia	23.5
NL07	27	Fagus_grandifolia	51
NL07	27	Fagus_grandifolia	84.1
NL07	27	Fraxinus_americana	4.5
NL07	27	Liriodendron_tulipifera	34.8
NL07	27	Liriodendron_tulipifera	41.1
NL07	27	Liriodendron_tulipifera	56.6
NL07	27	Magnolia_acuminata	6.6
NL07	27	Magnolia_acuminata	16.4
NL07	27	Magnolia_macrophylla	5.6
NL07	27	Magnolia_macrophylla	5.8
NL07	27	Magnolia_macrophylla	13.4
NL07	27	Magnolia_macrophylla	18.5
NL07	27	Tilia_americana	23.2
NL07	27	Tsuga_canadensis	9.2
NL07	27	Tsuga_canadensis	13.9
NL08	28	Acer_rubrum	6.2
NL08	28	Acer_rubrum	9.5
NL08	28	Acer_rubrum	15.2
NL08	28	Acer_rubrum	24.3
NL08	28	Acer_rubrum	77.6
NL08	28	Acer_saccharum	3.6
NL08	28	Acer_saccharum	4
NL08	28	Aesculus_flava	7.8
NL08	28	Aesculus_flava	8.4
NL08	28	Carya_ovata	6.5
NL08	28	Cornus_florida	13.8
NL08	28	Fagus_grandifolia	2.5
NL08	28	Fagus_grandifolia	2.5
NL08	28	Fagus_grandifolia	2.5
NL08	28	Fagus_grandifolia	2.5
NL08	28	Fagus_grandifolia	2.6
NL08	28	Fagus_grandifolia	3.2
NL08	28	Fagus_grandifolia	3.4
NL08	28	Fagus_grandifolia	3.4
NL08	28	Fagus_grandifolia	3.6
NL08	28	Fagus_grandifolia	3.6
NL08	28	Fagus_grandifolia	3.7
NL08	28	Fagus_grandifolia	4
NL08	28	Fagus_grandifolia	4
NL08	28	Fagus_grandifolia	4
NL08	28	Fagus_grandifolia	4.1
NL08	28	Fagus_grandifolia	4.2
NL08	28	Fagus_grandifolia	4.2
NL08	28	Fagus_grandifolia	4.3
NL08	28	Fagus_grandifolia	4.3
NL08	28	Fagus_grandifolia	4.3
NL08	28	Fagus_grandifolia	4.5
NL08	28	Fagus_grandifolia	4.6
NL08	28	Fagus_grandifolia	4.6
NL08	28	Fagus_grandifolia	4.8
NL08	28	Fagus_grandifolia	5.1
NL08	28	Fagus_grandifolia	5.2
NL08	28	Fagus_grandifolia	5.4
NL08	28	Fagus_grandifolia	5.4
NL08	28	Fagus_grandifolia	5.5
NL08	28	Fagus_grandifolia	5.9
NL08	28	Fagus_grandifolia	6
NL08	28	Fagus_grandifolia	7.8
NL08	28	Fagus_grandifolia	7.8
NL08	28	Fagus_grandifolia	8.7
NL08	28	Fagus_grandifolia	8.8
NL08	28	Fagus_grandifolia	9.1
NL08	28	Fagus_grandifolia	9.3
NL08	28	Fagus_grandifolia	9.4
NL08	28	Fagus_grandifolia	12.3
NL08	28	Fagus_grandifolia	13.2
NL08	28	Fagus_grandifolia	87.5
NL08	28	Liriodendron_tulipifera	12.4
NL08	28	Liriodendron_tulipifera	67.8
NL08	28	Liriodendron_tulipifera	76.5
NL08	28	Nyssa_sylvatica	18.9
NL08	28	Nyssa_sylvatica	23.9
NL08	28	Tilia_americana	10.8
NL08	28	Tilia_americana	13.1
NL08	28	Tsuga_canadensis	13.2
NL09	29	Acer_rubrum	2.7
NL09	29	Acer_rubrum	3
NL09	29	Acer_rubrum	3.3
NL09	29	Acer_rubrum	3.5
NL09	29	Acer_rubrum	4.5
NL09	29	Acer_rubrum	6.2
NL09	29	Acer_rubrum	7.4
NL09	29	Acer_rubrum	12.8
NL09	29	Acer_rubrum	13.5
NL09	29	Acer_saccharum	5
NL09	29	Acer_saccharum	7
NL09	29	Acer_saccharum	49.6
NL09	29	Acer_saccharum	60.8
NL09	29	Aesculus_flava	11.1
NL09	29	Betula_lenta	21
NL09	29	Fagus_grandifolia	2.5
NL09	29	Fagus_grandifolia	2.5
NL09	29	Fagus_grandifolia	2.7
NL09	29	Fagus_grandifolia	3.3
NL09	29	Fagus_grandifolia	3.4
NL09	29	Fagus_grandifolia	3.5
NL09	29	Fagus_grandifolia	3.5
NL09	29	Fagus_grandifolia	3.7
NL09	29	Fagus_grandifolia	4.6
NL09	29	Fagus_grandifolia	5.8
NL09	29	Fagus_grandifolia	12
NL09	29	Fagus_grandifolia	12.1
NL09	29	Fagus_grandifolia	13.1
NL09	29	Fagus_grandifolia	13.7
NL09	29	Fagus_grandifolia	18.7
NL09	29	Fagus_grandifolia	20.6
NL09	29	Fagus_grandifolia	47.2
NL09	29	Fraxinus_americana	5.3
NL09	29	Hamamelis_virginiana	3.4
NL09	29	Hamamelis_virginiana	4.9
NL09	29	Hamamelis_virginiana	6.1
NL09	29	Hamamelis_virginiana	7.7
NL09	29	Liriodendron_tulipifera	55.5
NL09	29	Ostrya_virginiana	10.3
NL09	29	Oxydendrum_arboreum	2.5
NL09	29	Prunus_serotina	6
NL09	29	Tilia_americana	7.2
NL09	29	Tilia_americana	24.2
NL09	29	Tilia_americana	41.8
NL09	29	Tilia_americana	50.8
NL09	29	Tsuga_canadensis	10.4
NL09	29	Tsuga_canadensis	24.8
NL09	29	Tsuga_canadensis	27.7
NL10	30	Acer_rubrum	3.6
NL10	30	Acer_rubrum	9.9
NL10	30	Acer_rubrum	15.9
NL10	30	Acer_rubrum	17.9
NL10	30	Acer_rubrum	26.5
NL10	30	Acer_rubrum	55.3
NL10	30	Acer_saccharum	2.6
NL10	30	Acer_saccharum	2.8
NL10	30	Acer_saccharum	2.9
NL10	30	Acer_saccharum	3
NL10	30	Acer_saccharum	3.5
NL10	30	Acer_saccharum	3.7
NL10	30	Acer_saccharum	3.9
NL10	30	Acer_saccharum	4
NL10	30	Acer_saccharum	4.2
NL10	30	Acer_saccharum	4.2
NL10	30	Acer_saccharum	4.3
NL10	30	Acer_saccharum	4.4
NL10	30	Acer_saccharum	4.5
NL10	30	Acer_saccharum	4.6
NL10	30	Acer_saccharum	4.7
NL10	30	Acer_saccharum	5
NL10	30	Acer_saccharum	5.2
NL10	30	Acer_saccharum	6.5
NL10	30	Acer_saccharum	8
NL10	30	Acer_saccharum	9.7
NL10	30	Acer_saccharum	10.9
NL10	30	Acer_saccharum	11.4
NL10	30	Acer_saccharum	13.1
NL10	30	Acer_saccharum	14.9
NL10	30	Acer_saccharum	16.3
NL10	30	Acer_saccharum	16.3
NL10	30	Aesculus_flava	2.9
NL10	30	Aesculus_flava	3.6
NL10	30	Aesculus_flava	5.1
NL10	30	Aesculus_flava	5.4
NL10	30	Aesculus_flava	9.7
NL10	30	Fagus_grandifolia	2.5
NL10	30	Fagus_grandifolia	2.7
NL10	30	Fagus_grandifolia	2.8
NL10	30	Fagus_grandifolia	3
NL10	30	Fagus_grandifolia	3.3
NL10	30	Fagus_grandifolia	4.4
NL10	30	Fagus_grandifolia	4.7
NL10	30	Fagus_grandifolia	5
NL10	30	Fagus_grandifolia	5.2
NL10	30	Fagus_grandifolia	7.5
NL10	30	Fagus_grandifolia	10.2
NL10	30	Fagus_grandifolia	12.8
NL10	30	Fagus_grandifolia	16.3
NL10	30	Fagus_grandifolia	44.5
NL10	30	Fagus_grandifolia	48.2
NL10	30	Fagus_grandifolia	63.3
NL10	30	Fraxinus_americana	57.9
NL10	30	Magnolia_macrophylla	10
NL10	30	Ulmus_americana	7.1
NL10	30	Ulmus_americana	7.8
NL10	30	Ulmus_americana	10.6
NL10	30	Ulmus_rubra	3
EU01	31	Acer_rubrum	4.4
EU01	31	Acer_rubrum	8.8
EU01	31	Acer_rubrum	10.9
EU01	31	Acer_rubrum	11.5
EU01	31	Acer_rubrum	12.2
EU01	31	Acer_rubrum	13.5
EU01	31	Acer_rubrum	14.6
EU01	31	Acer_rubrum	17.9
EU01	31	Acer_rubrum	19.3
EU01	31	Acer_rubrum	34
EU01	31	Acer_rubrum	34.3
EU01	31	Acer_rubrum	42
EU01	31	Acer_rubrum	46.5
EU01	31	Acer_saccharum	2.7
EU01	31	Acer_saccharum	2.7
EU01	31	Acer_saccharum	3
EU01	31	Acer_saccharum	3.6
EU01	31	Acer_saccharum	3.7
EU01	31	Acer_saccharum	3.9
EU01	31	Acer_saccharum	4.9
EU01	31	Acer_saccharum	7.4
EU01	31	Acer_saccharum	9.3
EU01	31	Acer_saccharum	9.6
EU01	31	Acer_saccharum	11
EU01	31	Acer_saccharum	12.5
EU01	31	Carya_glabra	13.5
EU01	31	Carya_glabra	21.7
EU01	31	Carya_glabra	36.8
EU01	31	Carya_glabra	40.8
EU01	31	Carya_glabra	45.5
EU01	31	Carya_tomentosa	28
EU01	31	Carya_tomentosa	31.6
EU01	31	Fagus_grandifolia	2.9
EU01	31	Fagus_grandifolia	5.9
EU01	31	Fagus_grandifolia	6.4
EU01	31	Fagus_grandifolia	9.1
EU01	31	Nyssa_sylvatica	5.4
EU01	31	Nyssa_sylvatica	11.2
EU01	31	Nyssa_sylvatica	18.2
EU01	31	Nyssa_sylvatica	42.5
EU01	31	Tsuga_canadensis	18.1
EU02	32	Acer_rubrum	3
EU02	32	Acer_rubrum	3.8
EU02	32	Acer_rubrum	3.8
EU02	32	Acer_rubrum	4.7
EU02	32	Acer_rubrum	7.6
EU02	32	Acer_rubrum	7.8
EU02	32	Acer_rubrum	8.1
EU02	32	Acer_rubrum	9.2
EU02	32	Acer_rubrum	10.2
EU02	32	Acer_rubrum	10.3
EU02	32	Acer_rubrum	10.7
EU02	32	Acer_rubrum	11.3
EU02	32	Acer_rubrum	11.7
EU02	32	Acer_rubrum	11.9
EU02	32	Acer_rubrum	12.4
EU02	32	Acer_rubrum	14.5
EU02	32	Acer_rubrum	15.9
EU02	32	Acer_rubrum	17.5
EU02	32	Acer_rubrum	17.9
EU02	32	Acer_rubrum	18.9
EU02	32	Acer_rubrum	20.4
EU02	32	Acer_rubrum	21.9
EU02	32	Acer_rubrum	27.6
EU02	32	Acer_rubrum	32.7
EU02	32	Acer_rubrum	37.6
EU02	32	Acer_rubrum	40
EU02	32	Carya_glabra	15.7
EU02	32	Carya_glabra	36.5
EU02	32	Fagus_grandifolia	6.5
EU02	32	Fagus_grandifolia	6.7
EU02	32	Fagus_grandifolia	6.8
EU02	32	Magnolia_acuminata	25.9
EU02	32	Nyssa_sylvatica	11.5
EU02	32	Nyssa_sylvatica	15
EU02	32	Nyssa_sylvatica	27.2
EU02	32	Oxydendrum_arboreum	3.7
EU02	32	Oxydendrum_arboreum	4.5
EU02	32	Oxydendrum_arboreum	4.9
EU02	32	Oxydendrum_arboreum	19.1
EU02	32	Quercus_alba	77.8
EU02	32	Quercus_prinus	70.7
EU03	33	Acer_rubrum	4.6
EU03	33	Acer_rubrum	5
EU03	33	Acer_rubrum	5
EU03	33	Acer_rubrum	5.7
EU03	33	Acer_rubrum	5.8
EU03	33	Acer_rubrum	6.5
EU03	33	Acer_rubrum	6.6
EU03	33	Acer_rubrum	8.7
EU03	33	Acer_rubrum	9
EU03	33	Acer_rubrum	9.5
EU03	33	Acer_rubrum	9.6
EU03	33	Acer_rubrum	10
EU03	33	Acer_rubrum	10
EU03	33	Acer_rubrum	10.5
EU03	33	Acer_rubrum	11.1
EU03	33	Acer_rubrum	11.5
EU03	33	Acer_rubrum	12.2
EU03	33	Acer_rubrum	12.3
EU03	33	Acer_rubrum	12.8
EU03	33	Acer_rubrum	14.2
EU03	33	Acer_rubrum	14.2
EU03	33	Acer_rubrum	14.4
EU03	33	Acer_rubrum	14.8
EU03	33	Acer_rubrum	17.4
EU03	33	Acer_rubrum	17.8
EU03	33	Acer_rubrum	18.9
EU03	33	Acer_rubrum	21.4
EU03	33	Acer_rubrum	32.8
EU03	33	Amelanchier_arborea	3
EU03	33	Carya_glabra	31.1
EU03	33	Cornus_florida	6.3
EU03	33	Fagus_grandifolia	2.7
EU03	33	Fagus_grandifolia	2.8
EU03	33	Fagus_grandifolia	6.3
EU03	33	Fagus_grandifolia	9.2
EU03	33	Liriodendron_tulipifera	30.5
EU03	33	Nyssa_sylvatica	3
EU03	33	Nyssa_sylvatica	3.6
EU03	33	Nyssa_sylvatica	4.1
EU03	33	Nyssa_sylvatica	4.7
EU03	33	Nyssa_sylvatica	5.4
EU03	33	Nyssa_sylvatica	30.3
EU03	33	Oxydendrum_arboreum	9.8
EU03	33	Oxydendrum_arboreum	11.5
EU03	33	Oxydendrum_arboreum	11.9
EU03	33	Oxydendrum_arboreum	12.2
EU03	33	Oxydendrum_arboreum	15.9
EU03	33	Oxydendrum_arboreum	20.5
EU03	33	Oxydendrum_arboreum	22.4
EU03	33	Oxydendrum_arboreum	27.1
EU03	33	Quercus_prinus	9.2
EU03	33	Quercus_prinus	9.9
EU03	33	Quercus_prinus	11.2
EU03	33	Quercus_prinus	48.9
EU03	33	Quercus_prinus	50.7
EU03	33	Quercus_prinus	71.2
EU03	33	Quercus_velutina	56
EU03	33	Quercus_velutina	56.7
EU04	34	Acer_rubrum	2.8
EU04	34	Acer_rubrum	4.3
EU04	34	Acer_rubrum	4.4
EU04	34	Acer_rubrum	6
EU04	34	Acer_rubrum	6.2
EU04	34	Acer_rubrum	6.7
EU04	34	Acer_rubrum	6.7
EU04	34	Acer_rubrum	6.7
EU04	34	Acer_rubrum	7.2
EU04	34	Acer_rubrum	8
EU04	34	Acer_rubrum	8
EU04	34	Acer_rubrum	9.3
EU04	34	Acer_rubrum	9.3
EU04	34	Acer_rubrum	10.2
EU04	34	Acer_rubrum	12.7
EU04	34	Acer_rubrum	13.2
EU04	34	Acer_rubrum	13.2
EU04	34	Acer_rubrum	13.6
EU04	34	Acer_rubrum	15.7
EU04	34	Acer_rubrum	17
EU04	34	Acer_rubrum	17.9
EU04	34	Acer_rubrum	18.4
EU04	34	Acer_rubrum	32
EU04	34	Fagus_grandifolia	2.8
EU04	34	Fagus_grandifolia	3.1
EU04	34	Fagus_grandifolia	4.9
EU04	34	Nyssa_sylvatica	3.3
EU04	34	Nyssa_sylvatica	3.4
EU04	34	Nyssa_sylvatica	3.7
EU04	34	Nyssa_sylvatica	4.1
EU04	34	Nyssa_sylvatica	4.3
EU04	34	Nyssa_sylvatica	5.2
EU04	34	Nyssa_sylvatica	7.9
EU04	34	Nyssa_sylvatica	8.5
EU04	34	Oxydendrum_arboreum	3.1
EU04	34	Oxydendrum_arboreum	3.6
EU04	34	Oxydendrum_arboreum	3.7
EU04	34	Oxydendrum_arboreum	3.8
EU04	34	Oxydendrum_arboreum	4.3
EU04	34	Oxydendrum_arboreum	5
EU04	34	Oxydendrum_arboreum	5.2
EU04	34	Oxydendrum_arboreum	5.3
EU04	34	Oxydendrum_arboreum	5.6
EU04	34	Oxydendrum_arboreum	5.8
EU04	34	Oxydendrum_arboreum	7.1
EU04	34	Oxydendrum_arboreum	7.4
EU04	34	Oxydendrum_arboreum	8
EU04	34	Oxydendrum_arboreum	8.8
EU04	34	Oxydendrum_arboreum	9.3
EU04	34	Oxydendrum_arboreum	9.5
EU04	34	Oxydendrum_arboreum	10.8
EU04	34	Oxydendrum_arboreum	11.6
EU04	34	Oxydendrum_arboreum	11.7
EU04	34	Oxydendrum_arboreum	13.6
EU04	34	Oxydendrum_arboreum	14.5
EU04	34	Oxydendrum_arboreum	14.7
EU04	34	Oxydendrum_arboreum	15
EU04	34	Oxydendrum_arboreum	15
EU04	34	Oxydendrum_arboreum	17.7
EU04	34	Oxydendrum_arboreum	18.2
EU04	34	Quercus_alba	13.8
EU04	34	Quercus_prinus	6.4
EU04	34	Quercus_prinus	20.4
EU04	34	Quercus_prinus	31.2
EU04	34	Quercus_prinus	44.8
EU04	34	Quercus_prinus	50.1
EU04	34	Tsuga_canadensis	10.2
EU04	34	Tsuga_canadensis	13.9
EU04	34	Tsuga_canadensis	15.2
EU05	35	Acer_rubrum	3
EU05	35	Acer_rubrum	3.3
EU05	35	Acer_rubrum	4.2
EU05	35	Acer_rubrum	4.6
EU05	35	Acer_rubrum	6.1
EU05	35	Acer_rubrum	7.5
EU05	35	Acer_rubrum	8.7
EU05	35	Acer_rubrum	10.8
EU05	35	Acer_rubrum	11.1
EU05	35	Acer_rubrum	12
EU05	35	Acer_rubrum	12.2
EU05	35	Acer_rubrum	12.5
EU05	35	Acer_rubrum	13.4
EU05	35	Acer_rubrum	14.7
EU05	35	Acer_rubrum	17.9
EU05	35	Acer_rubrum	18.5
EU05	35	Acer_rubrum	23
EU05	35	Acer_rubrum	32
EU05	35	Acer_rubrum	36.5
EU05	35	Fagus_grandifolia	3.4
EU05	35	Nyssa_sylvatica	8
EU05	35	Oxydendrum_arboreum	6.8
EU05	35	Oxydendrum_arboreum	13.5
EU05	35	Oxydendrum_arboreum	13.6
EU05	35	Oxydendrum_arboreum	14.6
EU05	35	Oxydendrum_arboreum	14.7
EU05	35	Oxydendrum_arboreum	14.9
EU05	35	Oxydendrum_arboreum	18.2
EU05	35	Quercus_prinus	46.7
EU05	35	Quercus_prinus	48.5
EU05	35	Quercus_prinus	51.1
EU05	35	Quercus_prinus	51.9
EU05	35	Quercus_prinus	52.7
EU05	35	Quercus_prinus	54.2
EU05	35	Quercus_prinus	60.5
EU06	36	Acer_rubrum	2.7
EU06	36	Acer_rubrum	4
EU06	36	Acer_rubrum	10.3
EU06	36	Acer_rubrum	10.9
EU06	36	Acer_rubrum	16.5
EU06	36	Acer_saccharum	2.5
EU06	36	Acer_saccharum	3
EU06	36	Acer_saccharum	4.3
EU06	36	Acer_saccharum	6.1
EU06	36	Acer_saccharum	7
EU06	36	Acer_saccharum	8.2
EU06	36	Acer_saccharum	8.6
EU06	36	Acer_saccharum	13
EU06	36	Acer_saccharum	13.2
EU06	36	Acer_saccharum	18.8
EU06	36	Carya_glabra	8.6
EU06	36	Fagus_grandifolia	3.4
EU06	36	Fagus_grandifolia	3.7
EU06	36	Fagus_grandifolia	11.4
EU06	36	Fraxinus_americana	2.8
EU06	36	Oxydendrum_arboreum	26.9
EU06	36	Quercus_alba	24.4
EU06	36	Quercus_prinus	16.7
EU06	36	Quercus_prinus	17.9
EU06	36	Quercus_prinus	80.5
EU06	36	Quercus_prinus	82.5
EU06	36	Tsuga_canadensis	5.8
EU06	36	Tsuga_canadensis	6.7
EU06	36	Tsuga_canadensis	10.4
EU06	36	Tsuga_canadensis	11.5
EU07	37	Acer_rubrum	4.5
EU07	37	Acer_rubrum	6
EU07	37	Acer_rubrum	7.7
EU07	37	Acer_rubrum	8
EU07	37	Acer_rubrum	8.4
EU07	37	Acer_rubrum	8.6
EU07	37	Acer_rubrum	8.9
EU07	37	Acer_rubrum	9.1
EU07	37	Acer_rubrum	11.2
EU07	37	Acer_rubrum	14.1
EU07	37	Acer_rubrum	14.9
EU07	37	Acer_rubrum	16.2
EU07	37	Acer_rubrum	19.4
EU07	37	Acer_rubrum	24.2
EU07	37	Acer_rubrum	25.5
EU07	37	Acer_rubrum	26.8
EU07	37	Acer_saccharum	2.8
EU07	37	Fagus_grandifolia	2.5
EU07	37	Fagus_grandifolia	2.5
EU07	37	Fagus_grandifolia	2.5
EU07	37	Fagus_grandifolia	3
EU07	37	Fagus_grandifolia	3.2
EU07	37	Fagus_grandifolia	3.4
EU07	37	Fagus_grandifolia	3.5
EU07	37	Fagus_grandifolia	3.6
EU07	37	Fagus_grandifolia	4.1
EU07	37	Fagus_grandifolia	10.4
EU07	37	Fagus_grandifolia	11.9
EU07	37	Liriodendron_tulipifera	27.2
EU07	37	Liriodendron_tulipifera	32.9
EU07	37	Magnolia_acuminata	3.3
EU07	37	Nyssa_sylvatica	2.6
EU07	37	Oxydendrum_arboreum	2.5
EU07	37	Oxydendrum_arboreum	2.5
EU07	37	Oxydendrum_arboreum	2.6
EU07	37	Oxydendrum_arboreum	2.7
EU07	37	Oxydendrum_arboreum	2.8
EU07	37	Oxydendrum_arboreum	2.8
EU07	37	Oxydendrum_arboreum	2.8
EU07	37	Oxydendrum_arboreum	2.9
EU07	37	Oxydendrum_arboreum	2.9
EU07	37	Oxydendrum_arboreum	3.2
EU07	37	Oxydendrum_arboreum	3.2
EU07	37	Oxydendrum_arboreum	3.3
EU07	37	Oxydendrum_arboreum	3.6
EU07	37	Oxydendrum_arboreum	3.7
EU07	37	Oxydendrum_arboreum	4
EU07	37	Oxydendrum_arboreum	4.1
EU07	37	Oxydendrum_arboreum	4.1
EU07	37	Oxydendrum_arboreum	4.2
EU07	37	Oxydendrum_arboreum	4.3
EU07	37	Oxydendrum_arboreum	4.3
EU07	37	Oxydendrum_arboreum	4.6
EU07	37	Oxydendrum_arboreum	4.7
[truncated: 2,074 more rows]

## Sheet: Topography
Plot	Plot_name	NED_Elev	Aspect	Slope	Community	Moisture
1	NU01	516.071	1.96593	75	Mesophytic	47.8411
2	NU02	526.432	1.99619	50	Mesophytic	54.3317
3	NU03	514.846	1.95106	65	Mesophytic	52.0858
4	NU04	530.091	1.82904	40	Oak	53.958
5	NU05	520.334	1.82904	80	Mesophytic	44.8836
6	NU06	542.284	1.93358	70	Mesophytic	49.1234
7	NU07	545.336	1.99619	40	Oak	57.5063
8	NU08	553.549	1.42262	35	Oak	46.2546
9	NU09	555.068	1.84805	60	Oak	48.1942
10	NU10	542.848	1.98481	90	Mesophytic	44.8244
11	NM01	440.172	1.96593	55	Beech	74.0194
12	NM02	495.649	1.96126	70	Mesophytic	55.2838
13	NM03	493.212	1.81915	85	Mesophytic	50.278
14	NM04	422.695	1.99619	40	Beech	82.4636
15	NM05	485.279	1.9205	75	Mesophytic	55.8216
16	NM06	502.361	1.9563	65	Mesophytic	57.6609
17	NM07	500.54	1.82904	80	Mesophytic	50.3536
18	NM08	483.146	1.85717	80	Mesophytic	53.6513
19	NM09	472.668	1.99027	55	Oak	63.4293
20	NM10	460.013	1.82904	45	Beech	69.875
21	NL01	388.066	1.9703	70	Beech	80.9688
22	NL02	399.229	1.97815	50	Beech	86.7913
23	NL03	381.303	1.85717	55	Beech	85.1775
24	NL04	382.59	1.93969	55	Beech	87.1699
25	NL05	389.102	1.99255	65	Beech	82.3173
26	NL06	386.576	1.9703	75	Beech	80.0653
27	NL07	403.152	1.97815	60	Beech	82.9329
28	NL08	411.226	1.99452	30	Beech	87.9979
29	NL09	407.521	1.99452	40	Beech	87.0113
30	NL10	411.201	1.88295	40	Beech	84.6431
31	EU01	519.112	1.0349	55	Oak	37.2792
32	EU02	529.445	1.12187	50	Oak	38.6914
33	EU03	522.131	0.775049	60	Oak	30.9051
34	EU04	529.141	0.947664	60	Oak	32.2378
35	EU05	540.412	0.561629	50	Oak	26.9395
36	EU06	551.713	1.42262	45	Oak	42.7381
37	EU07	535.571	1.35837	45	Oak	43.983
38	EU08	525.818	1.35837	45	Oak	45.7608
39	EU09	545.004	0.758078	40	Oak	32.744
40	EU10	530.695	1.5	55	Mesophytic	45.5556
41	EM01	473.98	1.75471	35	Mesophytic	67.9391
42	EM02	464.231	1.30902	40	Mesophytic	58.1217
43	EM03	468.489	1.20791	50	Mesophytic	52.2413
44	EM04	465.147	1.60182	65	Beech	55.0155
45	EM05	476.125	1.69466	60	Beech	56.4084
46	EM06	415.64	0.775049	43	Beech	55.037
47	EM07	473.951	0.470081	60	Oak	34.6519
48	EM08	454.561	0.641632	50	Beech	47.7533
49	EM09	460.528	0.51519	45	Beech	46.8117
50	EM10	469.586	0.65798	50	Beech	46.029
51	SU01	552.291	0.426424	30	Oak	29.0804
52	SU02	530.892	0.741181	65	Oak	28.7088
53	SU03	546.64	0.37068	40	Oak	24.996
54	SU04	534.019	0.398185	55	Oak	23.5193
55	SU05	533.124	0.0936922	65	Oak	16.0326
56	SU06	543.459	0.24529	27	Oak	27.846
57	SU07	541.359	0.0387383	75	Oak	11.0068
58	SU08	567.553	0.190983	30	Oak	22.8673
59	SU09	548.561	0.357212	75	Oak	17.7181
60	SU10	554.873	1.01745	60	Oak	33.7019
61	SM01	498.263	0.65798	60	Oak	36.7005
62	SM02	497.41	0.133975	50	Oak	28.3694
63	SM03	496.009	0.117052	70	Oak	22.7073
64	SM04	512.609	0.0603074	40	Oak	28.0193
65	SM05	462.277	0	80	Beech	23.7558
66	SM06	476.222	0.0256299	65	Oak	25.6115
67	SM07	446.666	0.0544814	45	Beech	40.8796
68	SM08	458.347	0.0544814	50	Beech	35.8735
69	SM09	508.743	0.0151922	65	Oak	20.8899
70	SM10	490.43	1.12187	55	Mesophytic	49.9588
71	SL01	399.771	0.674432	60	Oak	61.1663
72	SL02	421.718	0.190983	60	Beech	46.164
74	SL04	397.854	0.233956	65	Beech	49.5387
75	SL05	430.467	0.0728161	35	Beech	48.6602
76	SL06	399.056	0.412215	42	Beech	60.4055
77	SL07	436.941	0.357212	45	Beech	49.8744
78	SL08	408.087	0.00137046	60	Beech	44.423
79	SL09	432.614	0.151952	55	Beech	46.492
80	SL10	412.823	0.0297043	50	Beech	44.4036
